# Supplementary material for: Process Monitoring of Moisture Content and Mass Transfer Rate in a Fluidised Bed with a Low Cost Inline MEMS NIR Sensor
Source: Pharm Res. 2020 Apr 21;37(5):84. doi: 10.1007/s11095-020-02787-y (PMC7174278; doi:10.1007/s11095-020-02787-y)
Supplement: Supplementary file 2 — (XLXS 704 kb) [file 11095_2020_2787_MOESM2_ESM.xlxs]

## Sheet: PLS + Analytical (Figure 5)
		Batch 1			Batch 1					Batch 2			Batch 2					Batch 3			Batch 3					Batch 4			Batch 4					Batch 5			Batch 5					Batch 6			Batch 6
Time (s)	Time (min)	NIR - PLS prediction		Time (min)	Analytical, LOD	Moisture (%), Predicted		Time (s)	Time (min)	NIR - PLS prediction		Time (min)	Analytical, LOD	Moisture (%), Predicted		Time (s)	Time (min)	NIR - PLS prediction		Time (min)	Analytical, LOD	Moisture (%), Predicted		Time (s)	Time (min)	NIR - PLS prediction		Time (min)	Analytical, LOD	Moisture (%), Predicted		Time (s)		NIR - PLS prediction		Time (min)	Analytical, LOD	Moisture (%), Predicted		Time (s)		NIR - PLS prediction		Time (min)	Analytical, LOD	Moisture (%), Predicted		Time (s)
14:47:42	0	14.6204	14:47:29	0	35.36			12:21:33	0	19.4512	12:21:19	0	34.11			10:23:45	0	12.7843	10:23:31	0	34.45			13:59:00	0	15.4816	13:58:46	0	34.24			10:10:06	0	19.8788	10:09:52	0	37.6			13:41:57	0	12.9026	13:41:43	0	33.94			12:38:16	0
14:47:52	0.166667	19.2312	15:03:34	16.0833	30.39	31.6947		12:21:42	0.15	25.9454	12:28:48	7.48333	31.57	27.8868		10:23:55	0.166667	15.3619	10:31:00	7.48333	32.45	27.2708		13:59:10	0.166667	21.5475	14:06:34	7.8	30.1	31.349		10:10:16	0.166667	32.2767	10:17:25	7.55	31.29	31.0646		13:42:07	0.166667	14.0281	13:49:16	7.55	30.9	24.1408		12:38:26	0.166667
14:48:02	0.333333	25.3088	15:09:00	21.5167	28.34	30.5144		12:21:52	0.316667	24.4544	12:36:14	14.9167	28.82	27.5295		10:24:04	0.316667	16.7491	10:38:34	15.05	30.13	26.5024		13:59:20	0.333333	25.3544	14:13:30	14.7333	25.93	26.5387		10:10:26	0.333333	26.5975	10:24:54	15.0333	26.76	30.554		13:42:17	0.333333	15.9444	13:56:50	15.1167	26.67	25.0744		12:38:36	0.333333
14:48:12	0.5	26.8846	15:14:00	26.5167	24.29	24.0003		12:22:02	0.483333	26.1272	12:43:56	22.6167	24.6	24.6152		10:24:14	0.483333	18.966	10:46:02	22.5167	26.85	30.5723		13:59:30	0.5	25.2737	14:20:54	22.1333	20.43	18.8881		10:10:36	0.5	25.0037	10:32:17	22.4167	22.04	24.8928		13:42:27	0.5	18.9847	14:03:36	21.8833	21.1	21.7273		12:38:45	0.483333
14:48:22	0.666667	25.1456	15:22:00	34.5167	20.56	19.6927		12:22:12	0.65	27.444	12:51:13	29.9	18.82	19.6016		10:24:24	0.65	24.1909	10:52:31	29	22.84	27.1692		13:59:40	0.666667	26.0222	14:28:25	29.65	14.71	14.3551		10:10:46	0.666667	24.2879	10:39:48	29.9333	16.48	15.3039		13:42:36	0.65	20.9041	14:10:42	28.9833	14.82	12.7301		12:38:55	0.65
14:48:32	0.833333	23.7342	15:31:00	43.5167	15.59	13.9621		12:22:22	0.816667	26.9937	12:58:38	37.3167	12.09	11.4544		10:24:34	0.816667	25.5243	10:59:20	35.8167	18.69	18.9987		13:59:50	0.833333	25.5834	14:36:00	37.2333	8.44	7.58997		10:10:56	0.833333	24.9475	10:49:30	39.6333	8.49	7.12735		13:42:46	0.816667	21.7523	14:16:53	35.1667	8.9	7.56885		12:39:05	0.816667
14:48:42	1	23.2028	15:39:00	51.5167	9.5	10.0307		12:22:32	0.983333	26.7897	13:06:29	45.1667	6.12	5.5633		10:24:44	0.983333	24.7336	11:06:47	43.2667	12.69	11.0419		14:00:00	1	27.9877	14:43:16	44.5	4.02	4.4145		10:11:05	0.983333	26.515	10:53:29	43.6167	5.5	5.4141		13:42:56	0.983333	22.2662	14:23:26	41.7167	3.85	4.2393		12:39:15	0.983333
14:48:52	1.16667	21.4759	15:48:00	60.5167	4.58	5.53063		12:22:42	1.15	28.2364	13:13:30	52.1833	2.73	3.24276		10:24:54	1.15	28.5753	11:15:29	51.9667	6.2	5.64231		14:00:09	1.15	28.9669	14:51:15	52.4833	2.29	2.669		10:11:15	1.15	24.6418	10:59:16	49.4	2.95	3.78837		13:43:06	1.15	25.1558	14:30:50	49.1167	1.96	2.06513		12:39:24	1.13333
14:49:01	1.31667	23.4766	16:05:00	77.5167	2.76	2.79737		12:22:51	1.3	28.7173	13:21:17	59.9667	2.15	2.06572		10:25:04	1.31667	29.7581	11:23:55	60.4	3.13	3.80428		14:00:19	1.31667	27.442	14:59:56	61.1667	2.06	2.10255		10:11:25	1.31667	23.84	11:05:10	55.3	2.34	2.36653		13:43:16	1.31667	26.2324	14:37:29	55.7667	1.77	1.81374		12:39:34	1.3
14:49:11	1.48333	24.9859	16:13:00	85.5167	2.69	2.58868		12:23:01	1.46667	26.7468	13:29:32	68.2167	2.17	2.27223		10:25:14	1.48333	29.9421	11:33:42	70.1833	2.46	2.29489		14:00:29	1.48333	28.2508	15:05:59	67.2167	1.93	1.93229		10:11:35	1.48333	24.6371	11:13:18	63.4333	2.16	2.06636		13:43:26	1.48333	26.2926	14:45:31	63.8	1.69	1.93113		12:39:44	1.46667
14:49:21	1.65	24.8954	16:22:00	94.5167	2.69	2.34299		12:23:11	1.63333	28.6386	13:38:10	76.85	2.11	2.22812		10:25:23	1.63333	30.0611	11:40:34	77.05	2.21	2.22128		14:00:39	1.65	25.8385	15:13:20	74.5667	1.87	1.77766		10:11:45	1.65	26.6915	11:20:36	70.7333	2.08	1.9922		13:43:36	1.65	26.7304	14:55:30	73.7833	1.68	1.71343		12:39:54	1.63333
14:49:31	1.81667	23.9475	16:30:00	102.517	2.71	2.80726		12:23:21	1.8	29.2704	13:48:30	87.1833	2	1.90776		10:25:33	1.8	28.7933	11:49:27	85.9333	2	2.04707		14:00:49	1.81667	25.9246	15:23:00	84.2333	1.77	1.85056		10:11:55	1.81667	27.3038	11:28:16	78.4	2.06	1.75608		13:43:46	1.81667	25.7083	15:03:47	82.0667	1.56	1.68386		12:40:03	1.78333
14:49:41	1.98333	26.5849	16:39:00	111.517	2.77	2.5488		12:23:31	1.96667	31.0268	13:56:44	95.4167	1.98	1.90971		10:25:43	1.96667	27.0563	11:57:23	93.8667	2.03	1.97549		14:00:59	1.98333	26.7644	15:31:09	92.3833	1.87	1.74057		10:12:05	1.98333	26.8901	11:37:09	87.2833	2.04	1.73146		13:43:55	1.96667	26.4056	15:12:19	90.6	1.58	1.68462		12:40:13	1.95
14:49:50	2.13333	27.0757	16:48:00	120.517	2.23	2.22446		12:23:41	2.13333	28.9689	14:08:05	106.767	1.76	1.63632		10:25:53	2.13333	27.7711	12:06:18	102.783	1.89	1.83885		14:01:09	2.15	26.9025	15:39:27	100.683	1.86	1.86407		10:12:14	2.13333	25.8171	11:47:33	97.6833	1.94	1.73196		13:44:05	2.13333	27.5312	15:20:13	98.5	1.52	1.50357		12:40:23	2.11667
14:50:00	2.3	27.0246	16:56:00	128.517	2.03	2.0796		12:23:51	2.3	29.0899	14:18:24	117.083	1.77	1.82178		10:26:03	2.3	28.272	12:15:13	111.7	1.84	1.83746		14:01:19	2.31667	26.5757	15:47:33	108.783	1.85	2.01677		10:12:24	2.3	26.1726	11:54:09	104.283	1.88	1.71443		13:44:15	2.3	26.7543	15:29:31	107.8	1.57	1.54314		12:40:33	2.28333
14:50:10	2.46667	27.3978	17:04:44	137.25	2	1.9939		12:24:01	2.46667	29.9211						10:26:13	2.46667	28.0167	12:23:23	119.867	1.86	1.83732		14:01:29	2.48333	25.9578						10:12:34	2.46667	25.3576	12:02:12	112.333	1.86	1.8187		13:44:25	2.46667	26.1583	15:36:17	114.567	1.51	1.46331		12:40:43	2.45
14:50:20	2.63333	27.0842						12:24:11	2.63333	29.7072						10:26:22	2.61667	27.3988	12:26:50	123.317	1.96	2.00546		14:01:38	2.63333	26.0839						10:12:44	2.63333	25.7501						13:44:35	2.63333	26.5017						12:40:52	2.6
14:50:30	2.8	28.1958						12:24:21	2.8	28.6402						10:26:32	2.78333	27.6949						14:01:48	2.8	26.1251						10:12:54	2.8	27.2763						13:44:45	2.8	26.2003						12:41:02	2.76667
14:50:40	2.96667	27.9943						12:24:30	2.95	29.2737						10:26:42	2.95	26.9558						14:01:58	2.96667	26.6432						10:13:04	2.96667	26.9437						13:44:55	2.96667	26.4972						12:41:12	2.93333
14:50:50	3.13333	27.298						12:24:40	3.11667	28.1913						10:26:52	3.11667	27.1062						14:02:08	3.13333	27.7363						10:13:14	3.13333	26.7246						13:45:05	3.13333	26.9429						12:41:22	3.1
14:51:00	3.3	27.1711						12:24:50	3.28333	28.8663						10:27:02	3.28333	27.6587						14:02:18	3.3	27.8037						10:13:24	3.3	25.9375						13:45:14	3.28333	27.2298						12:41:31	3.25
14:51:10	3.46667	26.5521						12:25:00	3.45	28.0644						10:27:12	3.45	27.9543						14:02:28	3.46667	26.5191						10:13:34	3.46667	26.8483						13:45:24	3.45	26.7468						12:41:41	3.41667
14:51:19	3.61667	26.8448						12:25:10	3.61667	28.2177						10:27:22	3.61667	27.7248						14:02:38	3.63333	27.045						10:13:43	3.61667	27.114						13:45:34	3.61667	27.3262						12:41:51	3.58333
14:51:29	3.78333	26.7847						12:25:20	3.78333	28.3803						10:27:31	3.76667	26.4804						14:02:48	3.8	27.1131						10:13:53	3.78333	26.6178						13:45:44	3.78333	27.4044						12:42:01	3.75
14:51:39	3.95	26.432						12:25:30	3.95	30.1196						10:27:41	3.93333	25.9657						14:02:57	3.95	27.6456						10:14:03	3.95	26.6042						13:45:54	3.95	27.055						12:42:11	3.91667
14:51:49	4.11667	27.0597						12:25:40	4.11667	31.0358						10:27:51	4.1	25.4537						14:03:07	4.11667	27.3811						10:14:13	4.11667	27.3576						13:46:04	4.11667	26.9309						12:42:20	4.06667
14:51:59	4.28333	27.3836						12:25:50	4.28333	30.072						10:28:01	4.26667	25.0859						14:03:17	4.28333	28.1773						10:14:23	4.28333	27.3722						13:46:14	4.28333	26.8304						12:42:30	4.23333
14:52:09	4.45	27.609						12:25:59	4.43333	29.4189						10:28:11	4.43333	25.227						14:03:27	4.45	27.7741						10:14:33	4.45	27.0706						13:46:24	4.45	26.8428						12:42:40	4.4
14:52:19	4.61667	28.3667						12:26:09	4.6	28.4437						10:28:21	4.6	25.2866						14:03:37	4.61667	27.5728						10:14:43	4.61667	27.7499						13:46:34	4.61667	26.8214						12:42:50	4.56667
14:52:29	4.78333	28.6442						12:26:19	4.76667	28.4122						10:28:31	4.76667	25.7762						14:03:47	4.78333	27.4726						10:14:53	4.78333	27.4995						13:46:43	4.76667	26.6522						12:43:15	4.98333
14:52:38	4.93333	29.7533						12:26:29	4.93333	28.5468						10:28:41	4.93333	26.3861						14:03:57	4.95	27.3013						10:15:03	4.95	27.5277						13:46:53	4.93333	25.976						12:43:25	5.15
14:52:49	5.11667	28.6474						12:26:39	5.1	28.08						10:28:51	5.1	26.5774						14:04:06	5.1	26.949						10:15:12	5.1	27.4173						13:47:03	5.1	25.741						12:43:34	5.3
14:52:59	5.28333	28.6344						12:26:49	5.26667	27.6667						10:29:01	5.26667	26.8591						14:04:16	5.26667	27.506						10:15:22	5.26667	28.2423						13:47:13	5.26667	26.1157						12:43:44	5.46667
14:53:09	5.45	28.6216						12:26:59	5.43333	27.3976						10:29:10	5.41667	26.8529						14:04:26	5.43333	28.1162						10:15:32	5.43333	29.3399						13:47:23	5.43333	25.8939						12:43:54	5.63333
14:53:19	5.61667	29.1814						12:27:09	5.6	27.3313						10:29:20	5.58333	26.9134						14:04:36	5.6	28.2087						10:15:42	5.6	29.9514						13:47:33	5.6	25.3778						12:44:04	5.8
14:53:29	5.78333	28.8383						12:27:19	5.76667	27.0515						10:29:30	5.75	27.0384						14:04:46	5.76667	28.3376						10:15:52	5.76667	29.788						13:47:43	5.76667	25.125						12:44:14	5.96667
14:53:39	5.95	29.2326						12:27:28	5.91667	26.5706						10:29:40	5.91667	27.3497						14:04:56	5.93333	29.0097						10:16:02	5.93333	30.5064						13:47:53	5.93333	25.0688						12:44:23	6.11667
14:53:48	6.1	29.221						12:27:38	6.08333	27.0561						10:29:50	6.08333	28.4394						14:05:06	6.1	28.6023						10:16:12	6.1	30.5552						13:48:03	6.1	25.1265						12:44:33	6.28333
14:53:58	6.26667	28.1867						12:27:48	6.25	27.2774						10:30:00	6.25	27.6215						14:05:16	6.26667	28.9216						10:16:22	6.26667	30.2719						13:48:13	6.26667	25.0943						12:44:43	6.45
14:54:08	6.43333	27.3603						12:27:58	6.41667	27.3817						10:30:10	6.41667	27.6017						14:05:25	6.41667	29.6962						10:16:32	6.43333	30.2041						13:48:22	6.41667	24.4788						12:44:53	6.61667
14:54:18	6.6	27.6114						12:28:08	6.58333	26.9912						10:30:19	6.56667	27.4527						14:05:35	6.58333	30.4893						10:16:41	6.58333	30.1433						13:48:32	6.58333	24.3779						12:45:02	6.76667
14:54:28	6.76667	27.1856						12:28:18	6.75	27.2944						10:30:29	6.73333	27.2461						14:05:45	6.75	30.4316						10:16:51	6.75	29.9333						13:48:42	6.75	24.5862						12:45:12	6.93333
14:54:38	6.93333	27.6829						12:28:28	6.91667	27.9383						10:30:39	6.9	26.9248						14:05:55	6.91667	30.4032						10:17:01	6.91667	30.4694						13:48:52	6.91667	24.3263						12:45:22	7.1
14:54:48	7.1	27.4036						12:28:38	7.08333	27.8868						10:30:49	7.06667	27.3877						14:06:05	7.08333	30.199						10:17:11	7.08333	30.944						13:49:02	7.08333	24.2827						12:45:32	7.26667
14:54:57	7.25	27.0695						12:29:22	7.81667	27.3276						10:31:31	7.76667	27.2708						14:06:15	7.25	30.9254						10:17:22	7.26667	30.8243						13:49:12	7.25	24.1408						12:45:41	7.41667
14:55:07	7.41667	27.3813						12:29:32	7.98333	26.7969						10:31:40	7.91667	26.8696						14:06:25	7.41667	30.8755						10:17:46	7.66667	31.3305						13:50:31	8.56667	23.9617						12:45:51	7.58333
14:55:17	7.58333	27.4847						12:29:42	8.15	26.4421						10:31:50	8.08333	26.5302						14:06:53	7.88333	31.349						10:17:56	7.83333	31.0646						13:50:41	8.73333	24.5037						12:46:01	7.75
14:55:27	7.75	27.8323						12:29:52	8.31667	26.6321						10:32:00	8.25	25.7445						14:07:03	8.05	30.4181						10:18:05	7.98333	31.4475						13:50:51	8.9	24.1548						12:46:11	7.91667
14:55:37	7.91667	27.7267						12:30:01	8.46667	26.3685						10:32:10	8.41667	26.2466						14:07:13	8.21667	30.5997						10:18:15	8.15	31.5697						13:51:01	9.06667	24.5674						12:46:21	8.08333
14:55:47	8.08333	27.5918						12:30:11	8.63333	26.2573						10:32:20	8.58333	25.9667						14:07:23	8.38333	30.5155						10:18:25	8.31667	31.0449						13:51:11	9.23333	24.2723						12:46:30	8.23333
14:55:57	8.25	27.8185						12:30:21	8.8	26.3148						10:32:30	8.75	25.616						14:07:33	8.55	30.5212						10:18:35	8.48333	31.1105						13:51:21	9.4	24.2019						12:46:40	8.4
14:56:07	8.41667	27.4395						12:30:31	8.96667	26.6772						10:32:40	8.91667	25.5853						14:07:43	8.71667	30.3886						10:18:45	8.65	31.5852						13:51:31	9.56667	24.4887						12:46:50	8.56667
14:56:16	8.56667	27.7425						12:30:41	9.13333	26.7238						10:32:49	9.06667	25.6701						14:07:53	8.88333	29.7102						10:18:55	8.81667	31.4243						13:51:40	9.71667	24.9595						12:47:00	8.73333
14:56:26	8.73333	28.3593						12:30:51	9.3	26.4211						10:32:59	9.23333	25.3748						14:08:02	9.03333	29.5765						10:19:05	8.98333	31.1285						13:51:50	9.88333	24.8411						12:47:09	8.88333
14:56:36	8.9	28.5647						12:31:01	9.46667	26.085						10:33:09	9.4	25.2983						14:08:12	9.2	29.7989						10:19:15	9.15	30.679						13:52:00	10.05	25.0857						12:47:19	9.05
14:56:46	9.06667	28.9258						12:31:11	9.63333	26.849						10:33:19	9.56667	25.5842						14:08:22	9.36667	30.249						10:19:25	9.31667	30.8813						13:52:10	10.2167	24.8885						12:47:29	9.21667
14:56:56	9.23333	29.0359						12:31:20	9.78333	27.1						10:33:29	9.73333	25.8629						14:08:32	9.53333	30.7106						10:19:35	9.48333	31.1993						13:52:20	10.3833	25.0463						12:47:39	9.38333
14:57:06	9.4	29.5635						12:31:30	9.95	26.8195						10:33:39	9.9	26.0623						14:08:43	9.71667	30.1551						10:19:44	9.63333	31.3071						13:52:30	10.55	25.0173						12:47:48	9.53333
14:57:16	9.56667	29.8074						12:31:40	10.1167	27.5848						10:33:49	10.0667	25.956						14:08:53	9.88333	29.7498						10:19:54	9.8	31.1145						13:52:40	10.7167	24.9976						12:47:58	9.7
14:57:25	9.71667	30.4521						12:31:50	10.2833	27.434						10:33:59	10.2333	25.7249						14:09:03	10.05	29.6652						10:20:04	9.96667	31.2273						13:52:50	10.8833	25.0455						12:48:08	9.86667
14:57:35	9.88333	29.512						12:32:00	10.45	27.6084						10:34:08	10.3833	26.0429						14:09:13	10.2167	29.7183						10:20:14	10.1333	30.9095						13:53:00	11.05	25.3886						12:48:18	10.0333
14:57:45	10.05	29.8522						12:32:10	10.6167	26.8601						10:34:18	10.55	25.8781						14:09:22	10.3667	29.5459						10:20:24	10.3	30.7375						13:53:09	11.2	25.4306						12:48:27	10.1833
14:57:55	10.2167	29.5978						12:32:20	10.7833	26.8642						10:34:28	10.7167	26.2355						14:09:32	10.5333	29.5016						10:20:34	10.4667	30.8852						13:53:19	11.3667	25.6763						12:48:37	10.35
14:58:05	10.3833	29.9101						12:32:29	10.9333	27.0858						10:34:38	10.8833	26.4453						14:09:42	10.7	29.7312						10:20:44	10.6333	30.6265						13:53:29	11.5333	25.8487						12:48:47	10.5167
14:58:16	10.5667	29.9368						12:32:39	11.1	27.4438						10:34:48	11.05	26.5519						14:09:52	10.8667	29.3746						10:20:54	10.8	31.1011						13:53:39	11.7	25.5423						12:49:05	10.8167
14:58:26	10.7333	30.2499						12:32:49	11.2667	27.7349						10:34:58	11.2167	26.6952						14:10:02	11.0333	29.1692						10:21:03	10.95	31.145						13:53:49	11.8667	25.477						12:49:14	10.9667
14:58:36	10.9	30.5032						12:32:59	11.4333	27.2956						10:35:08	11.3833	26.1095						14:10:12	11.2	29.3837						10:21:13	11.1167	31.5038						13:53:59	12.0333	25.7823						12:49:24	11.1333
14:58:45	11.05	30.7298						12:33:09	11.6	26.9466						10:35:18	11.55	26.259						14:10:22	11.3667	29.3833						10:21:23	11.2833	31.8495						13:54:09	12.2	25.5459						12:49:34	11.3
14:58:55	11.2167	30.7609						12:33:19	11.7667	26.6903						10:35:28	11.7167	26.3196						14:10:32	11.5333	29.3626						10:21:33	11.45	31.7635						13:54:18	12.35	25.6627						12:49:44	11.4667
14:59:05	11.3833	30.8983						12:33:29	11.9333	27.1552						10:35:37	11.8667	26.475						14:10:42	11.7	29.1933						10:21:43	11.6167	31.7222						13:54:28	12.5167	25.3409						12:49:53	11.6167
14:59:15	11.55	30.9308						12:33:39	12.1	27.4892						10:35:47	12.0333	26.9001						14:10:51	11.85	29.06						10:21:53	11.7833	31.8956						13:54:38	12.6833	25.7441						12:50:03	11.7833
14:59:25	11.7167	30.4789						12:33:48	12.25	27.502						10:35:57	12.2	26.9893						14:11:01	12.0167	28.8747						10:22:03	11.95	31.8821						13:54:48	12.85	26.333						12:50:13	11.95
14:59:35	11.8833	30.3966						12:33:58	12.4167	27.1603						10:36:07	12.3667	26.4084						14:11:11	12.1833	28.6544						10:22:13	12.1167	31.6884						13:54:58	13.0167	26.358						12:50:23	12.1167
14:59:45	12.05	31.1331						12:34:08	12.5833	27.5138						10:36:17	12.5333	26.7988						14:11:21	12.35	29.5772						10:22:23	12.2833	32.0882						13:55:08	13.1833	26.9212						12:50:32	12.2667
14:59:55	12.2167	31.0017						12:34:18	12.75	27.8211						10:36:27	12.7	26.9183						14:11:31	12.5167	29.1368						10:22:33	12.45	31.5431						13:55:18	13.35	26.9199						12:50:42	12.4333
15:00:04	12.3667	31.2503						12:34:28	12.9167	27.6112						10:36:37	12.8667	26.8317						14:11:41	12.6833	28.4849						10:22:42	12.6	30.9211						13:55:28	13.5167	26.8582						12:50:52	12.6
15:00:14	12.5333	31.541						12:34:38	13.0833	27.8253						10:36:46	13.0167	26.5914						14:11:51	12.85	28.6431						10:22:52	12.7667	31.0778						13:55:38	13.6833	27.0822						12:51:02	12.7667
15:00:24	12.7	31.3047						12:34:48	13.25	27.5343						10:36:56	13.1833	26.4717						14:12:00	13	28.2531						10:23:02	12.9333	31.6708						13:55:47	13.8333	26.8						12:51:12	12.9333
15:00:34	12.8667	31.3995						12:34:58	13.4167	27.4722						10:37:06	13.35	25.8975						14:12:10	13.1667	28.1879						10:23:12	13.1	31.8372						13:55:57	14	26.711						12:51:21	13.0833
15:00:44	13.0333	32.562						12:35:07	13.5667	27.3282						10:37:16	13.5167	25.5316						14:12:20	13.3333	28.004						10:23:22	13.2667	31.6377						13:56:07	14.1667	26.2548						12:51:31	13.25
15:00:54	13.2	31.9398						12:35:17	13.7333	27.5886						10:37:26	13.6833	25.6618						14:12:30	13.5	27.292						10:23:32	13.4333	31.3281						13:56:17	14.3333	25.9576						12:51:41	13.4167
15:01:04	13.3667	32.4652						12:35:27	13.9	27.309						10:37:36	13.85	25.4424						14:12:40	13.6667	27.0268						10:23:42	13.6	31.5252						13:56:27	14.5	25.404						12:51:51	13.5833
15:01:14	13.5333	32.1222						12:35:37	14.0667	27.5444						10:37:46	14.0167	25.187						14:12:50	13.8333	27.2298						10:23:51	13.75	31.5354						13:56:37	14.6667	25.3003						12:52:00	13.7333
15:01:23	13.6833	31.7061						12:35:47	14.2333	28.2042						10:37:56	14.1833	25.6491						14:13:00	14	26.4387						10:24:01	13.9167	30.9275						13:56:47	14.8333	25.1711						12:52:10	13.9
15:01:33	13.85	31.5069						12:35:57	14.4	28.0656						10:38:05	14.3333	25.4341						14:13:09	14.15	26.7217						10:24:11	14.0833	30.778						13:57:12	15.25	25.0744						12:52:20	14.0667
15:01:43	14.0167	31.7502						12:36:07	14.5667	27.5295						10:38:15	14.5	25.7576						14:13:19	14.3167	26.8302						10:24:21	14.25	30.758						13:57:22	15.4167	25.1895						12:52:30	14.2333
15:01:53	14.1833	31.3839						12:36:45	15.2	27.1581						10:38:26	14.6833	26.364						14:13:29	14.4833	26.5387						10:24:31	14.4167	30.8933						13:57:32	15.5833	24.8325						12:52:39	14.3833
15:02:03	14.35	31.17						12:36:55	15.3667	27.4183						10:38:48	15.05	26.5024						14:13:55	14.9167	26.7138						10:24:41	14.5833	31						13:57:41	15.7333	24.6815						12:52:49	14.55
15:02:13	14.5167	30.986						12:37:05	15.5333	27.5617						10:38:58	15.2167	26.2368						14:14:05	15.0833	26.4295						10:24:52	14.7667	30.5822						13:57:51	15.9	24.5731						12:52:59	14.7167
15:02:23	14.6833	31.2226						12:37:15	15.7	26.9798						10:39:08	15.3833	26.3259						14:14:15	15.25	26.8837						10:25:16	15.1667	30.554						13:58:01	16.0667	25.0462						12:53:09	14.8833
15:02:33	14.85	31.6015						12:37:25	15.8667	26.6392						10:39:18	15.55	27.1321						14:14:25	15.4167	27.1527						10:25:25	15.3167	30.6564						13:58:11	16.2333	24.9682						12:53:19	15.05
15:02:42	15	31.5788						12:37:34	16.0167	26.7395						10:39:27	15.7	27.4001						14:14:34	15.5667	26.8516						10:25:35	15.4833	29.8761						13:58:21	16.4	24.4932						12:53:28	15.2
15:02:52	15.1667	31.8718						12:37:44	16.1833	26.9968						10:39:37	15.8667	27.5709						14:14:44	15.7333	26.8996						10:25:45	15.65	30.0216						13:58:31	16.5667	24.3879						12:53:38	15.3667
15:03:02	15.3333	31.6629						12:37:54	16.35	27.0379						10:39:47	16.0333	27.0579						14:14:54	15.9	26.519						10:25:55	15.8167	30.3003						13:58:41	16.7333	24.0503						12:53:48	15.5333
15:03:12	15.5	31.7618						12:38:04	16.5167	27.1708						10:39:57	16.2	27.0095						14:15:05	16.0833	25.968						10:26:05	15.9833	30.4559						13:58:51	16.9	24.0717						12:53:58	15.7
15:03:22	15.6667	32.0564						12:38:14	16.6833	26.7686						10:40:07	16.3667	26.7969						14:15:15	16.25	26.1297						10:26:15	16.15	30.6303						13:59:00	17.05	23.7648						12:54:07	15.85
15:03:33	15.85	32.019						12:38:24	16.85	26.8631						10:40:17	16.5333	26.8249						14:15:25	16.4167	25.6935						10:26:25	16.3167	30.5031						13:59:10	17.2167	23.7829						12:54:34	16.3
15:04:46	17.0667	31.6947						12:38:34	17.0167	26.8468						10:40:27	16.7	27.4537						14:15:35	16.5833	25.4865						10:26:35	16.4833	30.9356						13:59:20	17.3833	23.5335						12:54:43	16.45
15:04:56	17.2333	31.4019						12:38:44	17.1833	25.7085						10:40:36	16.85	27.7112						14:15:45	16.75	25.0466						10:26:44	16.6333	30.34						13:59:30	17.55	23.6314						12:54:53	16.6167
15:05:06	17.4	31.0074						12:38:53	17.3333	25.2745						10:40:46	17.0167	27.9481						14:15:55	16.9167	24.6467						10:26:54	16.8	29.8903						13:59:40	17.7167	23.763						12:55:03	16.7833
15:05:15	17.55	30.935						12:39:03	17.5	25.6776						10:40:56	17.1833	28.2657						14:16:04	17.0667	24.0401						10:27:04	16.9667	30.2712						13:59:50	17.8833	23.7833						12:55:13	16.95
15:05:25	17.7167	30.4581						12:39:13	17.6667	25.8772						10:41:06	17.35	27.9253						14:16:14	17.2333	23.8016						10:27:14	17.1333	30.2149						14:00:00	18.05	23.4897						12:55:22	17.1
15:05:35	17.8833	30.5767						12:39:23	17.8333	25.9452						10:41:16	17.5167	27.7555						14:16:24	17.4	24.3338						10:27:24	17.3	30.2966						14:00:10	18.2167	23.3654						12:55:32	17.2667
15:05:45	18.05	30.4201						12:39:33	18	26.5369						10:41:26	17.6833	27.5088						14:16:34	17.5667	24.4031						10:27:34	17.4667	30.429						14:00:20	18.3833	23.381						12:55:42	17.4333
15:05:55	18.2167	29.9515						12:39:43	18.1667	26.3273						10:41:36	17.85	27.4951						14:16:44	17.7333	24.6819						10:27:44	17.6333	29.7991						14:00:29	18.5333	23.2896						12:55:52	17.6
15:06:05	18.3833	30.1905						12:39:53	18.3333	26.6076						10:41:46	18.0167	27.5356						14:16:54	17.9	24.3988						10:27:54	17.8	30.5093						14:00:39	18.7	23.3505						12:56:02	17.7667
15:06:14	18.5333	30.0793						12:40:03	18.5	26.6921						10:41:55	18.1667	27.5424						14:17:04	18.0667	24.063						10:28:03	17.95	30.1296						14:00:49	18.8667	23.2421						12:56:11	17.9167
15:06:24	18.7	30.2251						12:40:12	18.65	26.4509						10:42:05	18.3333	27.483						14:17:13	18.2167	23.4185						10:28:13	18.1167	29.9502						14:00:59	19.0333	23.8097						12:56:21	18.0833
15:06:34	18.8667	29.7784						12:40:22	18.8167	26.164						10:42:15	18.5	27.7845						14:17:23	18.3833	23.1941						10:28:23	18.2833	29.7429						14:01:09	19.2	23.8858						12:56:31	18.25
15:06:44	19.0333	29.7519						12:40:32	18.9833	25.8253						10:42:25	18.6667	27.7816						14:17:33	18.55	23.1788						10:28:33	18.45	29.8543						14:01:19	19.3667	23.7499						12:56:41	18.4167
15:06:54	19.2	29.5509						12:40:42	19.15	26.3053						10:42:35	18.8333	27.9713						14:17:43	18.7167	22.6983						10:28:43	18.6167	29.3287						14:01:29	19.5333	23.8134						12:56:50	18.5667
15:07:04	19.3667	29.3026						12:40:52	19.3167	26.1374						10:42:45	19	27.7081						14:17:53	18.8833	22.4533						10:28:53	18.7833	29.3023						14:01:39	19.7	23.3361						12:57:00	18.7333
15:07:13	19.5167	29.6587						12:41:02	19.4833	26.2229						10:42:55	19.1667	28.2564						14:18:03	19.05	22.0735						10:29:03	18.95	29.4112						14:01:48	19.85	23.1639						12:57:10	18.9
15:07:23	19.6833	29.6846						12:41:12	19.65	26.1639						10:43:04	19.3167	28.0068						14:18:13	19.2167	21.5209						10:29:13	19.1167	29.256						14:01:58	20.0167	23.3434						12:57:20	19.0667
15:07:33	19.85	29.8148						12:41:21	19.8	25.8481						10:43:14	19.4833	28.4464						14:18:23	19.3833	21.1633						10:29:22	19.2667	29.1253						14:02:08	20.1833	22.9476						12:57:29	19.2167
15:07:43	20.0167	30.4478						12:41:31	19.9667	25.9201						10:43:24	19.65	28.8832						14:18:33	19.55	21.1667						10:29:32	19.4333	29.0739						14:02:18	20.35	22.5108						12:57:39	19.3833
15:07:53	20.1833	30.4871						12:41:41	20.1333	25.2357						10:43:34	19.8167	29.3673						14:18:42	19.7	21.2072						10:29:42	19.6	28.5503						14:02:28	20.5167	22.4758						12:57:49	19.55
15:08:03	20.35	30.3958						12:41:51	20.3	25.5671						10:43:44	19.9833	29.1677						14:18:52	19.8667	21.3211						10:29:52	19.7667	28.0519						14:02:38	20.6833	22.6911						12:57:59	19.7167
15:08:13	20.5167	30.2859						12:42:01	20.4667	25.7923						10:43:54	20.15	29.6679						14:19:02	20.0333	20.4862						10:30:02	19.9333	27.4195						14:02:48	20.85	22.1697						12:58:09	19.8833
15:08:22	20.6667	29.7253						12:42:11	20.6333	26.2393						10:44:04	20.3167	30.2871						14:19:12	20.2	20.1553						10:30:12	20.1	27.4001						14:02:58	21.0167	22.3644						12:58:18	20.0333
15:08:32	20.8333	29.3422						12:42:21	20.8	26.071						10:44:14	20.4833	30.5969						14:19:22	20.3667	19.9787						10:30:22	20.2667	27.2354						14:03:08	21.1833	21.9985						12:58:28	20.2
15:08:42	21	29.34						12:42:30	20.95	25.5929						10:44:23	20.6333	30.9814						14:19:32	20.5333	20.6285						10:30:32	20.4333	27.1908						14:03:17	21.3333	22.2166						12:58:38	20.3667
15:08:53	21.1833	30.3436						12:42:40	21.1167	26.1078						10:44:33	20.8	30.9069						14:19:42	20.7	20.286						10:30:42	20.6	26.8068						14:03:27	21.5	21.7273						12:58:48	20.5333
15:09:03	21.35	30.5325						12:42:50	21.2833	26.0038						10:44:43	20.9667	30.6682						14:19:51	20.85	20.1409						10:30:52	20.7667	26.9897						14:04:07	22.1667	21.6137						12:58:57	20.6833
15:09:33	21.85	30.5144						12:43:00	21.45	25.6151						10:44:53	21.1333	31.0371						14:20:01	21.0167	19.9756						10:31:01	20.9167	26.737						14:04:17	22.3333	21.1858						12:59:07	20.85
15:09:43	22.0167	31.0135						12:43:10	21.6167	25.4414						10:45:03	21.3	31.1593						14:20:11	21.1833	19.9119						10:31:11	21.0833	26.3078						14:04:27	22.5	20.7997						12:59:27	21.1833
15:09:53	22.1833	30.2181						12:43:20	21.7833	25.5509						10:45:13	21.4667	31.3638						14:20:21	21.35	19.8654						10:31:21	21.25	25.6054						14:04:37	22.6667	20.5507						12:59:36	21.3333
15:10:03	22.35	29.6108						12:43:30	21.95	25.8						10:45:23	21.6333	31.3856						14:20:31	21.5167	19.7449						10:31:31	21.4167	25.7472						14:04:47	22.8333	20.229						12:59:46	21.5
15:10:13	22.5167	28.967						12:43:40	22.1167	26.1733						10:45:32	21.7833	31.8678						14:20:41	21.6833	19.7507						10:31:41	21.5833	25.4894						14:04:57	23	19.6072						12:59:56	21.6667
15:10:23	22.6833	28.3179						12:43:50	22.2833	24.8267						10:45:42	21.95	31.9797						14:20:51	21.85	19.1771						10:31:51	21.75	25.255						14:05:07	23.1667	19.3862						13:00:06	21.8333
15:10:33	22.85	27.7698						12:44:18	22.75	24.6152						10:45:53	22.1333	31.3015						14:21:13	22.2167	18.8881						10:32:01	21.9167	25.2301						14:05:16	23.3167	19.4706						13:00:15	21.9833
15:10:42	23	27.7687						12:44:28	22.9167	24.3623						10:46:21	22.6	30.5723						14:21:24	22.4	18.6871						10:32:10	22.0667	25.1802						14:05:26	23.4833	19.0409						13:00:25	22.15
15:10:52	23.1667	27.2488						12:44:38	23.0833	23.5722						10:46:31	22.7667	30.2596						14:21:34	22.5667	18.977						10:32:40	22.5667	24.8928						14:05:36	23.65	18.8821						13:00:35	22.3167
15:11:02	23.3333	26.4512						12:44:48	23.25	23.6765						10:46:41	22.9333	30.7607						14:21:44	22.7333	18.8335						10:32:50	22.7333	24.5406						14:05:46	23.8167	18.9289						13:00:45	22.4833
15:11:12	23.5	27.1245						12:44:57	23.4	23.6047						10:46:51	23.1	30.2738						14:21:54	22.9	18.4212						10:33:00	22.9	24.3716						14:05:56	23.9833	18.6707						13:00:55	22.65
15:11:22	23.6667	26.8117						12:45:07	23.5667	23.7972						10:47:01	23.2667	30.1876						14:22:04	23.0667	18.3945						10:33:10	23.0667	24.662						14:06:06	24.15	18.3412						13:01:04	22.8
15:11:32	23.8333	26.5393						12:45:17	23.7333	23.9708						10:47:10	23.4167	29.9707						14:22:14	23.2333	18.0052						10:33:20	23.2333	24.5486						14:06:16	24.3167	17.9602						13:01:14	22.9667
15:11:41	23.9833	26.0504						12:45:27	23.9	23.2232						10:47:20	23.5833	29.772						14:22:23	23.3833	17.8689						10:33:29	23.3833	24.4234						14:06:25	24.4667	17.7215						13:01:24	23.1333
15:11:51	24.15	25.5675						12:45:37	24.0667	22.847						10:47:30	23.75	29.6276						14:22:33	23.55	17.9135						10:33:39	23.55	23.8909						14:06:35	24.6333	17.8862						13:01:34	23.3
15:12:01	24.3167	25.129						12:45:47	24.2333	22.2694						10:47:40	23.9167	29.2653						14:22:43	23.7167	17.9395						10:33:49	23.7167	23.5359						14:06:45	24.8	17.44						13:01:43	23.45
15:12:11	24.4833	25.3927						12:45:57	24.4	22.2839						10:47:50	24.0833	29.7249						14:22:53	23.8833	17.589						10:33:59	23.8833	23.0699						14:06:55	24.9667	17.1647						13:01:53	23.6167
15:12:21	24.65	24.6508						12:46:07	24.5667	22.7282						10:48:00	24.25	29.3321						14:23:03	24.05	17.8071						10:34:09	24.05	22.6181						14:07:05	25.1333	16.8323						13:02:03	23.7833
15:12:31	24.8167	24.5509						12:46:17	24.7333	22.5441						10:48:10	24.4167	29.4666						14:23:13	24.2167	17.8574						10:34:19	24.2167	22.4702						14:07:15	25.3	16.4525						13:02:13	23.95
15:12:41	24.9833	24.6006						12:46:26	24.8833	21.8945						10:48:20	24.5833	29.7226						14:23:23	24.3833	17.9487						10:34:29	24.3833	22.037						14:07:25	25.4667	16.3508						13:02:22	24.1
15:12:50	25.1333	24.8488						12:46:36	25.05	21.3802						10:48:29	24.7333	29.6534						14:23:33	24.55	17.734						10:34:39	24.55	21.4678						14:07:35	25.6333	16.0238						13:02:32	24.2667
15:13:00	25.3	25.1215						12:46:46	25.2167	21.2859						10:48:39	24.9	28.9912						14:23:43	24.7167	17.5252						10:34:48	24.7	21.2113						14:07:45	25.8	15.3447						13:02:42	24.4333
15:13:10	25.4667	25.3454						12:46:56	25.3833	21.0556						10:48:49	25.0667	29.2279						14:23:52	24.8667	17.3323						10:34:58	24.8667	20.9008						14:07:55	25.9667	15.0316						13:02:52	24.6
15:13:20	25.6333	24.9453						12:47:06	25.55	21.4516						10:48:59	25.2333	28.9314						14:24:02	25.0333	17.152						10:35:08	25.0333	20.7702						14:08:04	26.1167	14.6272						13:03:02	24.7667
15:13:30	25.8	25.2046						12:47:16	25.7167	21.1898						10:49:09	25.4	28.8236						14:24:12	25.2	17.1358						10:35:18	25.2	20.8449						14:08:14	26.2833	14.6224						13:03:11	24.9167
15:13:40	25.9667	24.6039						12:47:26	25.8833	21.2363						10:49:19	25.5667	29.0083						14:24:22	25.3667	17.3139						10:35:28	25.3667	21.3282						14:08:24	26.45	14.5388						13:03:21	25.0833
15:13:50	26.1333	23.9104						12:47:36	26.05	21.0686						10:49:29	25.7333	29.436						14:24:32	25.5333	17.0692						10:35:38	25.5333	21.2637						14:08:34	26.6167	14.1799						13:03:31	25.25
15:14:00	26.3	23.8913						12:47:46	26.2167	21.1465						10:49:39	25.9	29.3077						14:24:42	25.7	17.3529						10:35:48	25.7	20.7442						14:08:44	26.7833	14.1761						13:03:41	25.4167
15:14:10	26.4667	24.0003						12:47:56	26.3833	20.5546						10:49:49	26.0667	29.7549						14:24:52	25.8667	17.0025						10:35:58	25.8667	20.3481						14:08:54	26.95	13.9921						13:03:50	25.5667
15:15:02	27.3333	23.0987						12:48:05	26.5333	20.9693						10:49:58	26.2167	30.0482						14:25:02	26.0333	16.9742						10:36:08	26.0333	20.6265						14:09:04	27.1167	13.9443						13:04:00	25.7333
15:15:12	27.5	23.5106						12:48:15	26.7	21.0056						10:50:08	26.3833	29.5374						14:25:11	26.1833	17.3746						10:36:18	26.2	20.5416						14:09:13	27.2667	13.9463						13:04:10	25.9
15:15:22	27.6667	23.5229						12:48:25	26.8667	20.9257						10:50:18	26.55	28.7996						14:25:21	26.35	17.3044						10:36:27	26.35	20.4503						14:09:23	27.4333	13.8611						13:04:20	26.0667
15:15:31	27.8167	23.7469						12:48:35	27.0333	20.4607						10:50:27	26.7	28.5273						14:25:31	26.5167	17.0496						10:36:37	26.5167	20.2708						14:09:33	27.6	13.8111						13:04:29	26.2167
15:15:41	27.9833	24.1748						12:48:45	27.2	20.369						10:50:37	26.8667	27.7717						14:25:41	26.6833	17.2279						10:36:47	26.6833	20.4198						14:09:43	27.7667	13.4765						13:04:48	26.5333
15:15:51	28.15	24.3348						12:48:55	27.3667	19.8136						10:50:47	27.0333	27.8997						14:25:51	26.85	16.898						10:36:57	26.85	19.7633						14:09:53	27.9333	13.1687						13:04:58	26.7
15:16:01	28.3167	24.5025						12:49:05	27.5333	20.0292						10:50:57	27.2	27.6702						14:26:01	27.0167	16.7465						10:37:07	27.0167	19.0601						14:10:03	28.1	13.1021						13:05:08	26.8667
15:16:11	28.4833	23.9933						12:49:14	27.6833	20.2116						10:51:06	27.35	27.1548						14:26:11	27.1833	16.288						10:37:17	27.1833	18.8011						14:10:13	28.2667	13.1629						13:05:17	27.0167
15:16:21	28.65	23.8435						12:49:24	27.85	20.2924						10:51:16	27.5167	27.6561						14:26:21	27.35	15.9565						10:37:27	27.35	18.7452						14:10:23	28.4333	12.8147						13:05:27	27.1833
15:16:31	28.8167	24.075						12:49:34	28.0167	19.9378						10:51:26	27.6833	27.8685						14:26:30	27.5	15.9758						10:37:37	27.5167	18.6948						14:10:33	28.6	12.7301						13:05:37	27.35
15:16:40	28.9667	24.147						12:49:44	28.1833	20.2855						10:51:44	27.9833	28.1746						14:26:40	27.6667	15.6599						10:37:46	27.6667	18.5602						14:11:23	29.4333	12.3993						13:05:47	27.5167
15:16:50	29.1333	23.8774						12:49:54	28.35	20.2762						10:51:55	28.1667	26.7184						14:26:50	27.8333	15.1357						10:37:56	27.8333	18.2461						14:11:33	29.6	12.1738						13:05:56	27.6667
15:17:00	29.3	23.5166						12:50:04	28.5167	20.473						10:52:05	28.3333	26.3943						14:27:00	28	15.0287						10:38:06	28	18.5996						14:11:43	29.7667	12.4202						13:06:06	27.8333
15:17:10	29.4667	23.6839						12:50:14	28.6833	19.6564						10:52:15	28.5	26.8384						14:27:10	28.1667	14.6562						10:38:16	28.1667	17.9704						14:11:53	29.9333	12.1904						13:06:16	28
15:17:20	29.6333	24.0558						12:50:24	28.85	19.676						10:52:26	28.6833	27.0248						14:27:20	28.3333	14.8504						10:38:26	28.3333	17.4515						14:12:03	30.1	12.0021						13:06:26	28.1667
15:17:30	29.8	23.6486						12:50:33	29	19.5613						10:52:46	29.0167	27.1692						14:27:30	28.5	15.2587						10:38:36	28.5	17.0554						14:12:13	30.2667	11.6965						13:06:36	28.3333
15:17:40	29.9667	23.7639						12:50:43	29.1667	19.6616						10:52:55	29.1667	26.9637						14:27:40	28.6667	15.0514						10:38:46	28.6667	16.3461						14:12:23	30.4333	11.4978						13:06:45	28.4833
15:17:50	30.1333	23.4368						12:50:53	29.3333	19.5123						10:53:05	29.3333	26.8116						14:27:49	28.8167	15.0379						10:38:56	28.8333	16.1734						14:12:33	30.6	11.1359						13:06:55	28.65
15:17:59	30.2833	23.7935						12:51:03	29.5	19.1823						10:53:15	29.5	26.5028						14:27:59	28.9833	14.951						10:39:05	28.9833	15.9433						14:12:42	30.75	11.1012						13:07:05	28.8167
15:18:09	30.45	24.2527						12:51:34	30.0167	19.6016						10:53:25	29.6667	26.442						14:28:09	29.15	14.6406						10:39:15	29.15	15.9559						14:12:52	30.9167	11.1805						13:07:14	28.9667
15:18:19	30.6167	23.91						12:51:43	30.1667	19.9739						10:53:35	29.8333	25.9708						14:28:19	29.3167	14.3652						10:39:25	29.3167	15.9657						14:13:02	31.0833	10.9009						13:07:24	29.1333
15:18:29	30.7833	23.7272						12:51:53	30.3333	19.6213						10:53:45	30	26.1279						14:28:42	29.7	14.3551						10:39:35	29.4833	15.7686						14:13:12	31.25	10.7395						13:07:34	29.3
15:18:39	30.95	23.4197						12:52:03	30.5	19.5293						10:53:54	30.15	26.2491						14:28:53	29.8833	14.2828						10:39:46	29.6667	15.6498						14:13:22	31.4167	10.6256						13:07:44	29.4667
15:18:49	31.1167	22.9188						12:52:13	30.6667	19.1327						10:54:04	30.3167	26.2313						14:29:02	30.0333	13.8272						10:40:08	30.0333	15.3039						14:13:32	31.5833	10.6283						13:07:53	29.6167
15:18:59	31.2833	23.0924						12:52:23	30.8333	18.2263						10:54:14	30.4833	26.6069						14:29:12	30.2	13.624						10:40:18	30.2	15.1339						14:13:42	31.75	10.444						13:08:03	29.7833
15:19:09	31.45	22.9735						12:52:33	31	18.099						10:54:24	30.65	26.1868						14:29:22	30.3667	13.2556						10:40:28	30.3667	15.4142						14:13:52	31.9167	10.3893						13:08:13	29.95
15:19:18	31.6	22.7034						12:52:43	31.1667	17.6335						10:54:34	30.8167	25.9661						14:29:32	30.5333	13.2414						10:40:37	30.5167	14.7825						14:14:02	32.0833	10.2127						13:08:23	30.1167
15:19:28	31.7667	22.3981						12:52:52	31.3167	17.4486						10:54:44	30.9833	26.1481						14:29:42	30.7	13.2201						10:40:47	30.6833	14.377						14:14:12	32.25	9.93992						13:08:32	30.2667
15:19:38	31.9333	22.0286						12:53:02	31.4833	17.6356						10:54:54	31.15	26.1005						14:29:52	30.8667	13.1944						10:40:57	30.85	14.1366						14:14:21	32.4	9.4463						13:08:42	30.4333
15:19:48	32.1	21.4931						12:53:12	31.65	17.3874						10:55:04	31.3167	25.2281						14:30:02	31.0333	13.0724						10:41:07	31.0167	13.8022						14:14:31	32.5667	9.23333						13:08:52	30.6
15:19:58	32.2667	21.9747						12:53:22	31.8167	17.0498						10:55:13	31.4667	24.9312						14:30:12	31.2	12.8482						10:41:17	31.1833	13.3521						14:14:41	32.7333	9.073						13:09:02	30.7667
15:20:08	32.4333	21.4997						12:53:32	31.9833	16.8087						10:55:23	31.6333	24.4647						14:30:22	31.3667	12.7605						10:41:27	31.35	13.2572						14:14:51	32.9	8.94757						13:09:12	30.9333
15:20:18	32.6	21.4205						12:53:42	32.15	16.8052						10:55:33	31.8	23.9675						14:30:31	31.5167	12.66						10:41:37	31.5167	12.9574						14:15:01	33.0667	9.01803						13:09:21	31.0833
15:20:28	32.7667	21.3837						12:53:52	32.3167	16.5734						10:55:43	31.9667	23.8045						14:30:41	31.6833	12.4512						10:41:47	31.6833	12.8733						14:15:11	33.2333	8.98836						13:09:31	31.25
15:20:37	32.9167	21.4526						12:54:02	32.4833	16.2629						10:55:53	32.1333	24.0149						14:30:51	31.85	12.412						10:41:57	31.85	12.8358						14:15:21	33.4	8.79265						13:09:41	31.4167
15:20:47	33.0833	21.2232						12:54:11	32.6333	16.6306						10:56:03	32.3	23.4567						14:31:01	32.0167	12.2889						10:42:06	32	12.703						14:15:31	33.5667	8.65588						13:09:51	31.5833
15:20:57	33.25	20.8937						12:54:21	32.8	15.8853						10:56:12	32.45	22.9421						14:31:11	32.1833	11.9969						10:42:16	32.1667	12.4512						14:15:41	33.7333	8.59794						13:10:00	31.7333
15:21:07	33.4167	20.3804						12:54:31	32.9667	15.7778						10:56:22	32.6167	22.5106						14:31:21	32.35	11.871						10:42:26	32.3333	12.2247						14:15:50	33.8833	8.38107						13:10:10	31.9
15:21:17	33.5833	20.2449						12:54:41	33.1333	15.5102						10:56:32	32.7833	22.5116						14:31:31	32.5167	11.589						10:42:36	32.5	11.9738						14:16:00	34.05	8.0594						13:10:20	32.0667
15:21:27	33.75	20.1537						12:54:51	33.3	15.2132						10:56:42	32.95	21.9464						14:31:40	32.6667	11.6646						10:42:46	32.6667	12.0502						14:16:10	34.2167	7.98339						13:10:43	32.45
15:21:37	33.9167	20.5418						12:55:01	33.4667	15.0687						10:56:52	33.1167	21.4352						14:31:50	32.8333	11.721						10:42:56	32.8333	11.5332						14:16:20	34.3833	7.80394						13:10:53	32.6167
15:21:46	34.0667	20.8844						12:55:10	33.6167	14.9275						10:57:02	33.2833	21.2501						14:32:00	33	11.5489						10:43:06	33	11.4165						14:16:30	34.55	7.73691						13:11:03	32.7833
15:21:56	34.2333	20.4351						12:55:20	33.7833	15.0465						10:57:12	33.45	21.2612						14:32:10	33.1667	11.1166						10:43:16	33.1667	11.0134						14:16:40	34.7167	7.66426						13:11:13	32.95
15:22:06	34.4	19.8351						12:55:30	33.95	14.8342						10:57:21	33.6	20.9695						14:32:20	33.3333	11.1291						10:43:26	33.3333	10.7784						14:16:50	34.8833	7.70946						13:11:22	33.1
15:22:16	34.5667	19.6927						12:55:40	34.1167	14.9374						10:57:31	33.7667	21.3448						14:32:30	33.5	10.7405						10:43:36	33.5	10.6299						14:17:16	35.3167	7.56885						13:11:32	33.2667
15:22:26	34.7333	19.2464						12:55:50	34.2833	14.9455						10:57:41	33.9333	21.0921						14:32:40	33.6667	10.4878						10:43:45	33.65	10.4305						14:17:25	35.4667	7.51343						13:11:42	33.4333
15:22:36	34.9	19.079						12:56:00	34.45	14.9275						10:57:51	34.1	20.5857						14:32:50	33.8333	10.2705						10:43:55	33.8167	10.3842						14:17:35	35.6333	7.60127						13:11:52	33.6
15:22:47	35.0833	19.3198						12:56:10	34.6167	14.5068						10:58:01	34.2667	20.255						14:32:59	33.9833	10.0915						10:44:05	33.9833	10.5366						14:17:45	35.8	7.58081						13:12:02	33.7667
15:24:05	36.3833	19.059						12:56:20	34.7833	14.146						10:58:11	34.4333	20.1169						14:33:09	34.15	9.91205						10:44:15	34.15	10.3022						14:17:55	35.9667	7.58331						13:12:11	33.9167
15:24:15	36.55	19.2461						12:56:30	34.95	13.9555						10:58:21	34.6	19.2724						14:33:19	34.3167	9.59473						10:44:25	34.3167	10.2981						14:18:05	36.1333	7.54073						13:12:21	34.0833
15:24:24	36.7	19.4805						12:56:39	35.1	13.9045						10:58:31	34.7667	18.856						14:33:29	34.4833	9.56174						10:44:35	34.4833	10.0378						14:18:15	36.3	7.57424						13:12:31	34.25
15:24:34	36.8667	19.5885						12:56:49	35.2667	13.5117						10:58:40	34.9167	19.1238						14:33:39	34.65	9.41466						10:44:45	34.65	9.71457						14:18:25	36.4667	7.10617						13:12:41	34.4167
15:24:44	37.0333	19.1885						12:56:59	35.4333	13.2081						10:58:50	35.0833	19.0043						14:33:49	34.8167	9.44708						10:44:55	34.8167	9.55372						14:18:34	36.6167	6.98581						13:12:50	34.5667
15:24:54	37.2	19.2281						12:57:09	35.6	13.2814						10:59:00	35.25	19.3337						14:33:59	34.9833	9.3774						10:45:05	34.9833	9.38391						14:18:44	36.7833	7.02457						13:13:00	34.7333
15:25:04	37.3667	19.4915						12:57:19	35.7667	13.1329						10:59:11	35.4333	18.9836						14:34:09	35.15	9.1225						10:45:14	35.1333	9.49636						14:18:54	36.95	6.7676						13:13:10	34.9
15:25:14	37.5333	19.4212						12:57:29	35.9333	12.9387						10:59:45	36	18.9987						14:34:18	35.3	9.06224						10:45:24	35.3	9.32389						14:19:05	37.1333	6.43368						13:13:20	35.0667
15:25:24	37.7	19.3177						12:57:39	36.1	12.8394						10:59:55	36.1667	18.8891						14:34:28	35.4667	8.95717						10:45:34	35.4667	9.12847						14:19:14	37.2833	6.26367						13:13:30	35.2333
15:25:34	37.8667	19.191						12:57:49	36.2667	12.4255						11:00:05	36.3333	18.8479						14:34:38	35.6333	8.97372						10:45:44	35.6333	8.99484						14:19:24	37.45	6.13306						13:13:39	35.3833
15:25:44	38.0333	19.1739						12:57:58	36.4167	12.6243						11:00:15	36.5	18.8182						14:34:48	35.8	8.72196						10:45:54	35.8	8.86103						14:19:34	37.6167	5.93715						13:13:49	35.55
15:25:53	38.1833	19.0769						12:58:08	36.5833	12.1219						11:00:25	36.6667	18.4033						14:34:58	35.9667	8.76341						10:46:04	35.9667	8.61512						14:19:44	37.7833	5.85689						13:13:59	35.7167
15:26:03	38.35	18.8048						12:58:18	36.75	11.9728						11:00:35	36.8333	18.101						14:35:08	36.1333	8.67887						10:46:14	36.1333	8.54253						14:19:54	37.95	5.8151						13:14:09	35.8833
15:26:13	38.5167	18.1753						12:58:28	36.9167	11.8978						11:00:45	37	17.855						14:35:18	36.3	8.67268						10:46:24	36.3	8.35716						14:20:04	38.1167	5.68902						13:14:18	36.0333
15:26:23	38.6833	18.2051						12:58:57	37.4	11.4544						11:00:55	37.1667	17.7578						14:35:28	36.4667	8.32792						10:46:33	36.45	8.2732						14:20:14	38.2833	5.72595						13:14:28	36.2
15:26:33	38.85	17.9471						12:59:07	37.5667	11.5682						11:01:05	37.3333	17.2532						14:35:37	36.6167	8.10298						10:46:43	36.6167	8.16157						14:20:24	38.45	5.75315						13:14:38	36.3667
15:26:43	39.0167	17.9735						12:59:16	37.7167	11.6759						11:01:14	37.4833	16.7222						14:35:47	36.7833	7.87941						10:46:53	36.7833	8.22503						14:20:34	38.6167	5.70097						13:14:48	36.5333
15:26:53	39.1833	17.4148						12:59:26	37.8833	11.6184						11:01:24	37.65	16.2499						14:35:57	36.95	7.76973						10:47:03	36.95	8.1416						14:20:44	38.7833	5.52155						13:14:57	36.6833
15:27:02	39.3333	17.7538						12:59:36	38.05	11.5095						11:01:34	37.8167	16.7506						14:36:18	37.3	7.58997						10:47:14	37.1333	8.09463						14:20:53	38.9333	5.44367						13:15:07	36.85
15:27:12	39.5	17.0623						12:59:46	38.2167	11.2748						11:01:44	37.9833	16.9106						14:36:28	37.4667	7.57818						10:47:24	37.3	8.00694						14:21:03	39.1	5.35988						13:15:17	37.0167
15:27:22	39.6667	17.1609						12:59:56	38.3833	10.7091						11:01:54	38.15	16.994						14:36:38	37.6333	7.35279						10:47:34	37.4667	8.00476						14:21:13	39.2667	5.38559						13:15:27	37.1833
15:27:32	39.8333	16.7021						13:00:06	38.55	10.4912						11:02:04	38.3167	16.8905						14:36:48	37.8	7.25162						10:47:44	37.6333	7.92394						14:21:23	39.4333	5.30672						13:15:37	37.35
15:27:42	40	16.8874						13:00:16	38.7167	10.3139						11:02:14	38.4833	16.7107						14:36:57	37.95	7.10215						10:47:53	37.7833	7.52602						14:21:33	39.6	5.20967						13:15:46	37.5
15:27:52	40.1667	16.8792						13:00:26	38.8833	10.0524						11:02:24	38.65	16.445						14:37:07	38.1167	6.95368						10:48:03	37.95	7.41088						14:21:43	39.7667	5.15558						13:15:56	37.6667
15:28:02	40.3333	16.8233						13:00:35	39.0333	9.87448						11:02:34	38.8167	16.2593						14:37:17	38.2833	6.81382						10:48:13	38.1167	7.50626						14:21:53	39.9333	5.08036						13:16:06	37.8333
15:28:11	40.4833	16.6331						13:00:45	39.2	9.68118						11:02:43	38.9667	15.6883						14:37:27	38.45	6.87818						10:48:23	38.2833	7.57495						14:22:03	40.1	4.93378						13:16:16	38
15:28:21	40.65	16.4509						13:00:55	39.3667	9.41035						11:02:53	39.1333	15.2258						14:37:37	38.6167	6.8645						10:48:33	38.45	7.30913						14:22:13	40.2667	4.8445						13:16:25	38.15
15:28:31	40.8167	16.2453						13:01:05	39.5333	9.06498						11:03:03	39.3	15.3825						14:37:47	38.7833	6.63784						10:48:43	38.6167	7.35135						14:22:22	40.4167	4.73417						13:16:35	38.3167
15:28:41	40.9833	16.0455						13:01:15	39.7	8.81513						11:03:13	39.4667	15.5172						14:37:57	38.95	6.49763						10:48:53	38.7833	7.17331						14:22:32	40.5833	4.62252						13:16:45	38.4833
15:28:51	41.15	15.8015						13:01:25	39.8667	8.74185						11:03:23	39.6333	15.615						14:38:07	39.1167	6.48531						10:49:03	38.95	7.09977						14:22:42	40.75	4.51383						13:16:55	38.65
15:29:01	41.3167	15.5271						13:01:35	40.0333	8.53915						11:03:33	39.8	15.376						14:38:16	39.2667	6.48038						10:49:12	39.1	6.98682						14:22:52	40.9167	4.49781						13:17:04	38.8
15:29:11	41.4833	15.3513						13:01:45	40.2	8.45448						11:03:43	39.9667	14.7756						14:38:26	39.4333	6.36267						10:49:22	39.2667	7.01497						14:23:02	41.0833	4.41843						13:17:14	38.9667
15:29:21	41.65	14.8848						13:01:55	40.3667	8.31986						11:03:53	40.1333	14.869						14:38:36	39.6	6.32645						10:49:42	39.6	7.12735						14:23:12	41.25	4.29461						13:17:24	39.1333
15:29:30	41.8	15.0753						13:02:05	40.5333	8.09079						11:04:03	40.3	14.6527						14:38:46	39.7667	6.45206						10:49:52	39.7667	6.93553						14:23:22	41.4167	4.23794						13:17:34	39.3
15:29:40	41.9667	15.3085						13:02:15	40.7	7.89784						11:04:12	40.45	14.0863						14:38:56	39.9333	6.34945						10:50:02	39.9333	6.84478						14:23:43	41.7667	4.2393						13:17:44	39.4667
15:29:50	42.1333	15.2563						13:02:24	40.85	7.69832						11:04:22	40.6167	14.027						14:39:06	40.1	6.33254						10:50:12	40.1	6.75806						14:23:53	41.9333	4.12463						13:17:53	39.6167
15:30:00	42.3	15.0815						13:02:34	41.0167	7.53293						11:04:32	40.7833	13.8506						14:39:16	40.2667	6.24114						10:50:22	40.2667	6.80375						14:24:03	42.1	4.08677						13:18:03	39.7833
15:30:10	42.4667	15.0275						13:02:44	41.1833	7.49351						11:04:42	40.95	14.0033						14:39:25	40.4167	6.23599						10:50:31	40.4167	6.68754						14:24:12	42.25	4.09849						13:18:13	39.95
15:30:20	42.6333	15.0001						13:02:54	41.35	7.22757						11:04:52	41.1167	13.8755						14:39:35	40.5833	6.14067						10:50:41	40.5833	6.49125						14:24:22	42.4167	3.99						13:18:23	40.1167
15:30:30	42.8	14.5797						13:03:04	41.5167	7.36101						11:05:02	41.2833	13.2752						14:39:45	40.75	6.08931						10:50:51	40.75	6.54607						14:24:32	42.5833	3.91445						13:18:32	40.2667
15:30:39	42.95	14.4187						13:03:14	41.6833	7.16372						11:05:12	41.45	13.4916						14:39:55	40.9167	5.90006						10:51:01	40.9167	6.53951						14:24:42	42.75	3.8418						13:19:13	40.95
15:30:49	43.1167	14.7322						13:03:24	41.85	6.93999						11:05:21	41.6	12.9377						14:40:05	41.0833	5.65287						10:51:11	41.0833	6.59184						14:24:52	42.9167	3.79467						13:19:23	41.1167
15:30:59	43.2833	14.0745						13:03:34	42.0167	6.87135						11:05:31	41.7667	12.9736						14:40:15	41.25	5.66328						10:51:21	41.25	6.59687						14:25:02	43.0833	3.78887						13:19:33	41.2833
15:31:10	43.4667	13.9621						13:03:43	42.1667	6.70681						11:05:41	41.9333	12.8487						14:40:25	41.4167	5.57378						10:51:31	41.4167	6.45741						14:25:12	43.25	3.81413						13:19:43	41.45
15:31:49	44.1167	13.7719						13:03:53	42.3333	6.75721						11:05:51	42.1	12.5445						14:40:34	41.5667	5.5005						10:51:41	41.5833	6.35461						14:25:22	43.4167	3.68529						13:19:52	41.6
15:31:58	44.2667	13.3472						13:04:03	42.5	6.46094						11:06:01	42.2667	12.1623						14:40:44	41.7333	5.45386						10:51:50	41.7333	6.25639						14:25:31	43.5667	3.51873						13:20:02	41.7667
15:32:08	44.4333	13.3358						13:04:13	42.6667	6.23973						11:06:11	42.4333	12.2001						14:40:54	41.9	5.47741						10:52:00	41.9	6.0758						14:25:41	43.7333	3.41595						13:20:12	41.9333
15:32:18	44.6	13.3051						13:04:23	42.8333	6.19348						11:06:21	42.6	11.7953						14:41:04	42.0667	5.3576						10:52:10	42.0667	5.90377						14:25:51	43.9	3.34988						13:20:22	42.1
15:32:28	44.7667	13.6478						13:04:33	43	6.05862						11:06:31	42.7667	11.5723						14:41:14	42.2333	5.31392						10:52:20	42.2333	5.95006						14:26:01	44.0667	3.31331						13:20:31	42.25
15:32:38	44.9333	13.5683						13:04:43	43.1667	6.00591						11:06:41	42.9333	11.3697						14:41:24	42.4	5.15978						10:52:30	42.4	5.81791						14:26:11	44.2333	3.24388						13:20:41	42.4167
15:32:48	45.1	13.2059						13:04:52	43.3167	6.12534						11:07:04	43.3167	11.0419						14:41:34	42.5667	5.00809						10:52:40	42.5667	5.77585						14:26:21	44.4	3.21074						13:20:51	42.5833
15:32:58	45.2667	13.2321						13:05:02	43.4833	5.99748						11:07:14	43.4833	10.8081						14:41:44	42.7333	4.91743						10:52:50	42.7333	5.62357						14:26:31	44.5667	3.15545						13:21:01	42.75
15:33:08	45.4333	13.3963						13:05:12	43.65	5.90575						11:07:24	43.65	10.62						14:41:53	42.8833	4.88688						10:53:00	42.9	5.52297						14:26:41	44.7333	3.14656						13:21:10	42.9
15:33:17	45.5833	13.6561						13:05:22	43.8167	5.78721						11:07:34	43.8167	10.185						14:42:03	43.05	4.72107						10:53:10	43.0667	5.49391						14:26:51	44.9	3.14414						13:21:20	43.0667
15:33:27	45.75	13.5001						13:05:32	43.9833	5.75609						11:07:44	43.9833	10.3099						14:42:13	43.2167	4.74612						10:53:19	43.2167	5.48345						14:27:01	45.0667	3.11129						13:21:30	43.2333
15:33:37	45.9167	13.5896						13:05:42	44.15	5.91136						11:07:54	44.15	10.1186						14:42:23	43.3833	4.72287						10:53:41	43.5833	5.4141						14:27:10	45.2167	3.06026						13:21:40	43.4
15:33:47	46.0833	13.1891						13:05:52	44.3167	5.98439						11:08:03	44.3	10.0075						14:42:33	43.55	4.52298						10:53:51	43.75	5.35002						14:27:20	45.3833	3.05141						13:21:50	43.5667
15:33:57	46.25	13.3921						13:06:02	44.4833	5.95238						11:08:13	44.4667	9.86273						14:42:43	43.7167	4.4578						10:54:01	43.9167	5.17691						14:27:30	45.55	2.99561						13:21:59	43.7167
15:34:07	46.4167	13.2374						13:06:12	44.65	5.7506						11:08:23	44.6333	9.76314						14:42:53	43.8833	4.45616						10:54:11	44.0833	5.20068						14:27:40	45.7167	2.94982						13:22:09	43.8833
15:34:17	46.5833	12.8883						13:06:22	44.8167	5.544						11:08:37	44.8667	9.48541						14:43:03	44.05	4.50384						10:54:21	44.25	5.13785						14:27:50	45.8833	2.87498						13:22:19	44.05
15:34:26	46.7333	12.8003						13:06:44	45.1833	5.5633						11:08:53	45.1333	9.26297						14:43:12	44.2	4.44328						10:54:31	44.4167	4.99012						14:28:00	46.05	2.82313						13:22:29	44.2167
15:34:36	46.9	12.5433						13:06:54	45.35	5.3628						11:09:03	45.3	9.29987						14:43:34	44.5667	4.4145						10:54:41	44.5833	4.9194						14:28:10	46.2167	2.81938						13:22:39	44.3833
15:34:46	47.0667	12.3443						13:07:04	45.5167	5.43952						11:09:13	45.4667	9.21295						14:43:45	44.75	4.46191						10:54:51	44.75	4.90252						14:28:20	46.3833	2.76699						13:22:48	44.5333
15:34:56	47.2333	12.2743						13:07:13	45.6667	5.38099						11:09:23	45.6333	9.15162						14:43:55	44.9167	4.39537						10:55:01	44.9167	4.82384						14:28:29	46.5333	2.72973						13:22:58	44.7
15:35:06	47.4	12.1233						13:07:23	45.8333	5.1715						11:09:33	45.8	9.12174						14:44:05	45.0833	4.33142						10:55:11	45.0833	4.79132						14:28:39	46.7	2.65229						13:23:08	44.8667
15:35:16	47.5667	12.1084						13:07:33	46	5.18848						11:09:43	45.9667	9.07158						14:44:15	45.25	4.32311						10:55:21	45.25	4.7531						14:28:49	46.8667	2.63395						13:23:18	45.0333
15:35:26	47.7333	11.9527						13:07:43	46.1667	5.13442						11:09:53	46.1333	8.95927						14:44:24	45.4	4.25396						10:55:31	45.4167	4.73692						14:28:59	47.0333	2.60792						13:23:27	45.1833
15:35:36	47.9	11.6477						13:07:53	46.3333	5.04914						11:10:03	46.3	8.83339						14:44:34	45.5667	4.18367						10:55:41	45.5833	4.7498						14:29:09	47.2	2.49868						13:23:37	45.35
15:35:46	48.0667	11.5833						13:08:03	46.5	4.88617						11:10:12	46.45	8.89714						14:44:44	45.7333	4.15719						10:55:51	45.75	4.71848						14:29:19	47.3667	2.4365						13:23:47	45.5167
15:35:56	48.2333	11.4093						13:08:13	46.6667	4.78023						11:10:22	46.6167	8.49636						14:44:54	45.9	4.04585						10:56:01	45.9167	4.73008						14:29:29	47.5333	2.3465						13:23:57	45.6833
15:36:05	48.3833	11.2263						13:08:23	46.8333	4.7352						11:10:32	46.7833	8.18918						14:45:04	46.0667	4.09117						10:56:11	46.0833	4.64386						14:29:39	47.7	2.35681						13:24:06	45.8333
15:36:15	48.55	11.3603						13:08:32	46.9833	4.66205						11:10:42	46.95	7.99939						14:45:14	46.2333	4.05936						10:56:20	46.2333	4.6137						14:29:48	47.85	2.33407						13:24:16	46
15:36:25	48.7167	11.1505						13:08:42	47.15	4.52445						11:10:52	47.1167	7.85255						14:45:24	46.4	4.07221						10:56:30	46.4	4.44764						14:29:58	48.0167	2.23829						13:24:26	46.1667
15:36:35	48.8833	11.0326						13:08:52	47.3167	4.42907						11:11:02	47.2833	7.63112						14:45:33	46.55	4.11009						10:56:40	46.5667	4.3938						14:30:08	48.1833	2.1575						13:24:36	46.3333
15:36:45	49.05	10.8771						13:09:02	47.4833	4.39903						11:11:12	47.45	7.65066						14:45:43	46.7167	4.01898						10:56:50	46.7333	4.29373						14:30:18	48.35	2.11707						13:24:46	46.5
15:36:55	49.2167	10.8002						13:09:12	47.65	4.23882						11:11:22	47.6167	7.79889						14:45:53	46.8833	4.07946						10:57:00	46.9	4.25517						14:30:28	48.5167	2.07348						13:24:55	46.65
15:37:05	49.3833	10.521						13:09:22	47.8167	4.23285						11:11:31	47.7667	7.778						14:46:03	47.05	4.02937						10:57:10	47.0667	4.20939						14:30:38	48.6833	2.0434						13:25:05	46.8167
15:37:14	49.5333	10.5768						13:09:32	47.9833	4.20782						11:11:41	47.9333	7.56803						14:46:13	47.2167	3.99321						10:57:20	47.2333	4.26845						14:30:48	48.85	2.04909						13:25:15	46.9833
15:37:24	49.7	10.3026						13:09:41	48.1333	4.20536						11:11:51	48.1	7.47518						14:46:23	47.3833	3.9574						10:57:30	47.4	4.16685						14:31:06	49.15	2.06513						13:25:25	47.15
15:37:34	49.8667	10.085						13:09:51	48.3	4.11052						11:12:01	48.2667	7.24771						14:46:33	47.55	3.87859						10:57:39	47.55	4.15619						14:31:16	49.3167	1.99145						13:25:34	47.3
15:37:44	50.0333	9.91278						13:10:01	48.4667	3.97863						11:12:11	48.4333	7.17178						14:46:42	47.7	3.86164						10:57:49	47.7167	3.99133						14:31:25	49.4667	2.0148						13:25:44	47.4667
15:37:54	50.2	10.0566						13:10:11	48.6333	3.85038						11:12:21	48.6	7.06409						14:46:52	47.8667	3.7956						10:57:59	47.8833	4.01159						14:31:35	49.6333	2.07439						13:25:54	47.6333
15:38:04	50.3667	9.94844						13:10:21	48.8	3.7888						11:12:31	48.7667	6.98934						14:47:02	48.0333	3.7222						10:58:09	48.05	3.98981						14:31:45	49.8	2.11924						13:26:04	47.8
15:38:14	50.5333	10.1246						13:10:31	48.9667	3.71248						11:12:41	48.9333	6.85365						14:47:12	48.2	3.64555						10:58:19	48.2167	3.89086						14:31:55	49.9667	2.07528						13:26:20	48.0667
15:38:23	50.6833	10.0624						13:10:41	49.1333	3.65945						11:12:50	49.0833	6.52087						14:47:22	48.3667	3.60448						10:58:29	48.3833	3.90616						14:32:05	50.1333	2.10618						13:26:30	48.2333
15:38:33	50.85	9.94134						13:10:50	49.2833	3.72345						11:13:00	49.25	6.57784						14:47:32	48.5333	3.47831						10:58:39	48.55	3.92566						14:32:15	50.3	2.04752						13:26:40	48.4
15:38:43	51.0167	9.9336						13:11:00	49.45	3.64769						11:13:10	49.4167	6.67444						14:47:42	48.7	3.42339						10:58:49	48.7167	3.83617						14:32:25	50.4667	2.04869						13:26:50	48.5667
15:38:53	51.1833	9.90499						13:11:10	49.6167	3.50269						11:13:20	49.5833	6.61825						14:47:52	48.8667	3.32627						10:58:59	48.8833	3.86585						14:32:35	50.6333	2.03748						13:26:59	48.7167
15:39:03	51.35	9.91887						13:11:20	49.7833	3.43434						11:13:30	49.75	6.38832						14:48:01	49.0167	3.29383						10:59:08	49.0333	3.79176						14:32:44	50.7833	2.01066						13:27:09	48.8833
15:39:13	51.5167	10.0307						13:11:30	49.95	3.39741						11:13:40	49.9167	6.33449						14:48:11	49.1833	3.21799						10:59:28	49.3667	3.78837						14:32:54	50.95	1.97789						13:27:19	49.05
15:39:23	51.6833	9.73609						13:11:40	50.1167	3.36477						11:13:49	50.0667	6.31504						14:48:21	49.35	3.19114						10:59:38	49.5333	3.72078						14:33:04	51.1167	1.96334						13:27:29	49.2167
15:39:32	51.8333	9.80135						13:11:50	50.2833	3.37228						11:13:59	50.2333	6.36175						14:48:31	49.5167	3.19149						10:59:48	49.7	3.7447						14:33:14	51.2833	1.93545						13:27:38	49.3667
15:39:43	52.0167	9.3585						13:12:00	50.45	3.32762						11:14:09	50.4	6.16158						14:48:41	49.6833	3.22439						10:59:58	49.8667	3.71147						14:33:24	51.45	1.959						13:27:48	49.5333
15:40:08	52.4333	9.46133						13:12:09	50.6	3.34617						11:14:19	50.5667	6.06565						14:48:51	49.85	3.15711						11:00:08	50.0333	3.66334						14:33:34	51.6167	1.97408						13:27:58	49.7
15:40:18	52.6	9.35445						13:12:19	50.7667	3.3205						11:14:29	50.7333	5.90241						14:49:01	50.0167	3.16988						11:00:18	50.2	3.55456						14:33:44	51.7833	1.91094						13:28:08	49.8667
15:40:28	52.7667	9.31031						13:12:29	50.9333	3.28302						11:14:39	50.9	5.79977						14:49:10	50.1667	3.13162						11:00:27	50.35	3.50925						14:33:54	51.95	1.9095						13:28:17	50.0167
15:40:38	52.9333	9.0374						13:12:39	51.1	3.22075						11:14:49	51.0667	5.67272						14:49:20	50.3333	3.10198						11:00:37	50.5167	3.51088						14:34:04	52.1167	1.91441						13:28:27	50.1833
15:40:47	53.0833	8.91606						13:12:49	51.2667	3.19086						11:14:59	51.2333	5.66977						14:49:30	50.5	3.05227						11:00:47	50.6833	3.43253						14:34:14	52.2833	1.9308						13:28:37	50.35
15:40:57	53.25	8.80982						13:12:59	51.4333	3.20773						11:15:08	51.3833	5.57055						14:49:40	50.6667	3.10473						11:00:57	50.85	3.26423						14:34:24	52.45	1.91159						13:28:47	50.5167
15:41:07	53.4167	8.52641						13:13:09	51.6	3.28978						11:15:19	51.5667	5.64231						14:49:50	50.8333	3.06083						11:01:07	51.0167	3.22072						14:34:34	52.6167	1.936						13:28:57	50.6833
15:41:17	53.5833	8.53146						13:13:19	51.7667	3.23915						11:15:54	52.15	5.68881						14:50:00	51	2.97919						11:01:17	51.1833	3.22027						14:34:44	52.7833	1.9767						13:29:06	50.8333
15:41:27	53.75	8.66097						13:13:29	51.9333	3.20865						11:16:04	52.3167	5.56036						14:50:10	51.1667	2.95722						11:01:27	51.35	3.12424						14:34:54	52.95	1.96572						13:29:16	51
15:41:37	53.9167	8.68056						13:13:48	52.25	3.24276						11:16:14	52.4833	5.54949						14:50:20	51.3333	2.94354						11:01:37	51.5167	3.1067						14:35:04	53.1167	1.98453						13:29:26	51.1667
15:41:47	54.0833	8.68358						13:13:58	52.4167	3.17394						11:16:24	52.65	5.55042						14:50:29	51.4833	2.89505						11:01:47	51.6833	3.07495						14:35:14	53.2833	1.90845						13:29:35	51.3167
15:41:56	54.2333	8.54685						13:14:08	52.5833	3.12605						11:16:33	52.8	5.48841						14:50:39	51.65	2.84423						11:01:56	51.8333	3.03337						14:35:24	53.45	1.90125						13:29:45	51.4833
15:42:06	54.4	8.36461						13:14:18	52.75	3.1159						11:16:43	52.9667	5.61565						14:50:49	51.8167	2.85491						11:02:07	52.0167	2.95932						14:35:33	53.6	1.89921						13:29:55	51.65
15:42:16	54.5667	8.52136						13:14:28	52.9167	3.06187						11:16:53	53.1333	5.47931						14:50:59	51.9833	2.72872						11:02:17	52.1833	2.96018						14:35:43	53.7667	1.88032						13:30:05	51.8167
15:42:26	54.7333	8.39456						13:14:37	53.0667	3.04717						11:17:03	53.3	5.45887						14:51:10	52.1667	2.67713						11:02:27	52.35	2.96707						14:35:53	53.9333	1.8799						13:30:15	51.9833
15:42:36	54.9	8.12828						13:14:47	53.2333	2.97189						11:17:13	53.4667	5.44245						14:51:31	52.5167	2.669						11:02:37	52.5167	2.92015						14:36:03	54.1	1.86012						13:30:24	52.1333
15:42:46	55.0667	7.85289						13:14:57	53.4	2.94849						11:17:23	53.6333	5.3667						14:51:41	52.6833	2.59943						11:02:47	52.6833	2.89039						14:36:13	54.2667	1.86						13:30:34	52.3
15:42:56	55.2333	7.7327						13:15:07	53.5667	2.89485						11:17:33	53.8	5.23639						14:51:50	52.8333	2.57896						11:02:57	52.85	2.84026						14:36:23	54.4333	1.83927						13:30:44	52.4667
15:43:05	55.3833	7.67271						13:15:17	53.7333	2.89848						11:17:43	53.9667	5.26704						14:52:00	53	2.53632						11:03:07	53.0167	2.80362						14:36:33	54.6	1.77635						13:30:54	52.6333
15:43:15	55.55	7.50843						13:15:27	53.9	2.86438						11:17:52	54.1167	5.11517						14:52:10	53.1667	2.52064						11:03:16	53.1667	2.74718						14:36:43	54.7667	1.81038						13:31:03	52.7833
15:43:25	55.7167	7.31147						13:15:37	54.0667	2.76312						11:18:02	54.2833	5.12647						14:52:20	53.3333	2.47722						11:03:26	53.3333	2.74081						14:36:53	54.9333	1.84134						13:31:13	52.95
15:43:35	55.8833	7.41284						13:15:47	54.2333	2.74026						11:18:12	54.45	4.97563						14:52:30	53.5	2.42631						11:03:36	53.5	2.70676						14:37:02	55.0833	1.89793						13:31:23	53.1167
15:43:45	56.05	7.12699						13:15:56	54.3833	2.70284						11:18:22	54.6167	5.07631						14:52:40	53.6667	2.46708						11:03:46	53.6667	2.69194						14:37:12	55.25	1.8768						13:31:33	53.2833
15:43:55	56.2167	7.41403						13:16:06	54.55	2.6605						11:18:32	54.7833	4.90947						14:52:50	53.8333	2.45434						11:03:56	53.8333	2.64685						14:37:22	55.4167	1.86712						13:31:42	53.4333
15:44:05	56.3833	7.35166						13:16:16	54.7167	2.61284						11:18:42	54.95	4.78881						14:52:59	53.9833	2.44085						11:04:06	54	2.62995						14:37:48	55.85	1.81374						13:31:52	53.6
15:44:14	56.5333	7.20112						13:16:26	54.8833	2.54153						11:18:52	55.1167	4.76905						14:53:09	54.15	2.41714						11:04:16	54.1667	2.58241						14:37:58	56.0167	1.8374						13:32:02	53.7667
15:44:24	56.7	7.21083						13:16:36	55.05	2.57111						11:19:01	55.2667	4.69362						14:53:19	54.3167	2.45125						11:04:26	54.3333	2.57127						14:38:08	56.1833	1.83463						13:32:12	53.9333
15:44:34	56.8667	7.10153						13:16:46	55.2167	2.53733						11:19:11	55.4333	4.68828						14:53:29	54.4833	2.44175						11:04:35	54.4833	2.55059						14:38:17	56.3333	1.85463						13:32:30	54.2333
15:44:44	57.0333	6.94796						13:16:56	55.3833	2.51404						11:19:21	55.6	4.81579						14:53:39	54.65	2.46181						11:04:45	54.65	2.51723						14:38:27	56.5	1.84836						13:32:39	54.3833
15:44:54	57.2	6.95119						13:17:05	55.5333	2.47304						11:19:31	55.7667	4.7674						14:53:49	54.8167	2.44651						11:04:55	54.8167	2.43971						14:38:37	56.6667	1.83393						13:32:49	54.55
15:45:04	57.3667	6.89204						13:17:15	55.7	2.47625						11:19:41	55.9333	4.75279						14:53:59	54.9833	2.4756						11:05:05	54.9833	2.44132						14:38:47	56.8333	1.80394						13:32:59	54.7167
15:45:14	57.5333	6.96397						13:17:25	55.8667	2.4099						11:19:51	56.1	4.62494						14:54:09	55.15	2.54425						11:05:25	55.3167	2.36653						14:38:57	57	1.8298						13:33:09	54.8833
15:45:24	57.7	6.82901						13:17:35	56.0333	2.45153						11:20:01	56.2667	4.55255						14:54:19	55.3167	2.55646						11:05:35	55.4833	2.39309						14:39:07	57.1667	1.86299						13:33:18	55.0333
15:45:33	57.85	6.5577						13:17:45	56.2	2.46907						11:20:11	56.4333	4.53478						14:54:29	55.4833	2.51443						11:05:45	55.65	2.39938						14:39:17	57.3333	1.84322						13:33:28	55.2
15:45:43	58.0167	6.30133						13:17:55	56.3667	2.43008						11:20:20	56.5833	4.53961						14:54:38	55.6333	2.5571						11:05:55	55.8167	2.38453						14:39:27	57.5	1.78578						13:33:38	55.3667
15:45:53	58.1833	6.18975						13:18:05	56.5333	2.34709						11:20:30	56.75	4.50441						14:54:48	55.8	2.50106						11:06:05	55.9833	2.34636						14:39:36	57.65	1.78318						13:33:48	55.5333
15:46:03	58.35	6.14455						13:18:15	56.7	2.29477						11:20:40	56.9167	4.56437						14:54:58	55.9667	2.44257						11:06:14	56.1333	2.35299						14:39:46	57.8167	1.80559						13:33:58	55.7
15:46:13	58.5167	6.04838						13:18:24	56.85	2.28309						11:20:50	57.0833	4.55613						14:55:08	56.1333	2.50809						11:06:25	56.3167	2.32832						14:39:56	57.9833	1.77465						13:34:07	55.85
15:46:23	58.6833	5.90715						13:18:34	57.0167	2.20338						11:21:00	57.25	4.51961						14:55:18	56.3	2.49894						11:06:35	56.4833	2.36811						14:40:06	58.15	1.7371						13:34:17	56.0167
15:46:33	58.85	5.9031						13:18:44	57.1833	2.1941						11:21:10	57.4167	4.5532						14:55:28	56.4667	2.47932						11:06:45	56.65	2.3101						14:40:16	58.3167	1.72965						13:34:27	56.1833
15:46:43	59.0167	5.90766						13:18:54	57.35	2.2258						11:21:20	57.5833	4.63895						14:55:37	56.6167	2.45508						11:06:55	56.8167	2.26373						14:40:26	58.4833	1.73235						13:34:37	56.35
15:46:53	59.1833	5.89889						13:19:04	57.5167	2.1586						11:21:30	57.75	4.6154						14:55:47	56.7833	2.42423						11:07:05	56.9833	2.26902						14:40:36	58.65	1.76508						13:34:46	56.5
15:47:02	59.3333	5.70158						13:19:14	57.6833	2.14051						11:21:40	57.9167	4.46601						14:55:57	56.95	2.39273						11:07:15	57.15	2.23941						14:40:46	58.8167	1.82866						13:34:56	56.6667
15:47:12	59.5	5.75994						13:19:24	57.85	2.12207						11:21:50	58.0833	4.43047						14:56:07	57.1167	2.33881						11:07:25	57.3167	2.21717						14:40:56	58.9833	1.84922						13:35:06	56.8333
15:47:22	59.6667	5.58839						13:19:34	58.0167	2.14879						11:21:59	58.2333	4.36717						14:56:17	57.2833	2.29485						11:07:35	57.4833	2.20707						14:41:05	59.1333	1.88917						13:35:16	57
15:47:32	59.8333	5.67166						13:19:43	58.1667	2.17134						11:22:09	58.4	4.19151						14:56:27	57.45	2.31404						11:07:45	57.65	2.23676						14:41:15	59.3	1.94568						13:35:26	57.1667
15:47:42	60	5.70784						13:19:53	58.3333	2.16694						11:22:19	58.5667	4.121						14:56:37	57.6167	2.28293						11:07:54	57.8	2.21186						14:41:26	59.4833	1.96486						13:35:35	57.3167
15:47:52	60.1667	5.6951						13:20:03	58.5	2.16943						11:22:29	58.7333	4.04239						14:56:47	57.7833	2.26266						11:08:04	57.9667	2.20488						14:41:36	59.65	1.92023						13:35:45	57.4833
15:48:02	60.3333	5.64114						13:20:13	58.6667	2.16161						11:22:39	58.9	4.00712						14:56:57	57.95	2.22052						11:08:14	58.1333	2.17236						14:41:46	59.8167	2.00787						13:35:55	57.65
15:48:13	60.5167	5.53063						13:20:23	58.8333	2.18853						11:22:49	59.0667	3.8387						14:57:06	58.1	2.21329						11:08:24	58.3	2.16451						14:41:55	59.9667	1.99057						13:36:05	57.8167
15:48:22	60.6667	5.43653						13:20:33	59	2.14208						11:22:59	59.2333	3.91138						14:57:16	58.2667	2.21608						11:08:34	58.4667	2.16907						14:42:05	60.1333	2.01763						13:36:14	57.9667
15:48:32	60.8333	5.5166						13:20:43	59.1667	2.09388						11:23:09	59.4	3.83132						14:57:26	58.4333	2.19982						11:08:44	58.6333	2.17134						14:42:15	60.3	2.01079						13:36:24	58.1333
15:48:42	61	5.37506						13:20:54	59.35	2.07706						11:23:19	59.5667	3.84967						14:57:36	58.6	2.21423						11:08:54	58.8	2.16565						14:42:25	60.4667	2.03308						13:36:34	58.3
15:49:03	61.35	5.37034						13:21:03	59.5	2.05332						11:23:28	59.7167	3.88644						14:57:46	58.7667	2.21065						11:09:04	58.9667	2.20002						14:42:35	60.6333	2.03365						13:36:44	58.4667
15:49:13	61.5167	5.27393						13:21:13	59.6667	2.06572						11:23:38	59.8833	3.94633						14:57:56	58.9333	2.17433						11:09:14	59.1333	2.22754						14:42:45	60.8	2.01377						13:36:54	58.6333
15:49:22	61.6667	5.25569						13:22:02	60.4833	2.03855						11:23:49	60.0667	3.91277						14:58:06	59.1	2.2033						11:09:23	59.2833	2.2283						14:42:55	60.9667	2.00281						13:37:03	58.7833
15:49:32	61.8333	5.22535						13:22:11	60.6333	2.10165						11:24:26	60.6833	3.80428						14:58:16	59.2667	2.16444						11:09:33	59.45	2.18567						14:43:05	61.1333	1.99361						13:37:13	58.95
15:49:42	62	5.23313						13:22:21	60.8	2.08839						11:24:36	60.85	3.74612						14:58:39	59.65	2.14645						11:09:43	59.6167	2.18602						14:43:14	61.2833	1.96268						13:37:23	59.1167
15:49:52	62.1667	5.03817						13:22:31	60.9667	2.09915						11:24:46	61.0167	3.70634						14:58:48	59.8	2.13429						11:09:53	59.7833	2.13512						14:43:24	61.45	2.01178						13:37:33	59.2833
15:50:02	62.3333	5.03709						13:22:41	61.1333	2.12251						11:24:56	61.1833	3.72412						14:58:58	59.9667	2.11578						11:10:03	59.95	2.12874						14:43:34	61.6167	2.01851						13:37:42	59.4333
15:50:12	62.5	5.04954						13:22:51	61.3	2.12858						11:25:05	61.3333	3.68098						14:59:08	60.1333	2.09652						11:10:13	60.1167	2.12466						14:43:44	61.7833	2.03704						13:37:52	59.6
15:50:22	62.6667	4.9168						13:23:01	61.4667	2.16188						11:25:15	61.5	3.6662						14:59:18	60.3	2.06742						11:10:23	60.2833	2.13163						14:43:54	61.95	2.03157						13:38:02	59.7667
15:50:31	62.8167	4.69625						13:23:11	61.6333	2.25687						11:25:25	61.6667	3.55593						14:59:28	60.4667	2.08797						11:10:32	60.4333	2.10062						14:44:04	62.1167	1.98372						13:38:12	59.9333
15:50:41	62.9833	4.73478						13:23:21	61.8	2.27881						11:25:35	61.8333	3.56037						14:59:38	60.6333	2.0847						11:10:42	60.6	2.07662						14:44:14	62.2833	1.95373						13:38:22	60.1
15:50:51	63.15	4.58996						13:23:30	61.95	2.30938						11:25:45	62	3.57491						14:59:48	60.8	2.09364						11:10:52	60.7667	2.08086						14:44:24	62.45	1.99942						13:38:31	60.25
15:51:01	63.3167	4.55335						13:23:40	62.1167	2.22359						11:25:55	62.1667	3.55115						15:00:09	61.15	2.10255						11:11:02	60.9333	2.08639						14:44:34	62.6167	1.97916						13:38:41	60.4167
15:51:11	63.4833	4.57462						13:23:50	62.2833	2.28009						11:26:05	62.3333	3.52371						15:00:19	61.3167	2.07633						11:11:12	61.1	2.06358						14:44:43	62.7667	1.97493						13:38:51	60.5833
15:51:21	63.65	4.49371						13:24:00	62.45	2.34536						11:26:15	62.5	3.43609						15:00:29	61.4833	2.07715						11:11:22	61.2667	2.05141						14:44:53	62.9333	1.94729						13:39:01	60.75
15:51:31	63.8167	4.43929						13:24:10	62.6167	2.43988						11:26:24	62.65	3.43525						15:00:39	61.65	2.07945						11:11:32	61.4333	2.05291						14:45:03	63.1	1.93894						13:39:10	60.9
15:51:41	63.9833	4.36144						13:24:20	62.7833	2.50806						11:26:34	62.8167	3.51341						15:00:49	61.8167	2.11323						11:11:42	61.6	2.09739						14:45:13	63.2667	1.93717						13:39:20	61.0667
15:51:51	64.15	4.29474						13:24:30	62.95	2.42846						11:26:44	62.9833	3.49038						15:00:59	61.9833	2.13955						11:11:51	61.75	2.08065						14:45:23	63.4333	1.94105						13:39:30	61.2333
15:52:00	64.3	4.36769						13:24:39	63.1	2.3972						11:26:54	63.15	3.4579						15:01:08	62.1333	2.10358						11:12:01	61.9167	2.05751						14:45:47	63.8333	1.93113						13:39:40	61.4
15:52:10	64.4667	4.35391						13:24:49	63.2667	2.35765						11:27:04	63.3167	3.33869						15:01:18	62.3	2.08889						11:12:11	62.0833	2.0378						14:45:57	64	1.96095						13:39:50	61.5667
15:52:20	64.6333	4.32566						13:24:59	63.4333	2.34271						11:27:14	63.4833	3.26671						15:01:28	62.4667	2.08907						11:12:21	62.25	2.00991						14:46:06	64.15	1.92804						13:39:59	61.7167
15:52:30	64.8	4.25025						13:25:09	63.6	2.38556						11:27:24	63.65	3.21957						15:01:38	62.6333	2.11728						11:12:31	62.4167	2.04651						14:46:16	64.3167	1.91434						13:40:09	61.8833
15:52:40	64.9667	4.15418						13:25:19	63.7667	2.4314						11:27:33	63.8	3.22846						15:01:48	62.8	2.11796						11:12:41	62.5833	2.06972						14:46:26	64.4833	1.95442						13:40:19	62.05
15:52:50	65.1333	4.15256						13:25:29	63.9333	2.35017						11:27:43	63.9667	3.25094						15:01:58	62.9667	2.12663						11:12:51	62.75	2.034						14:46:36	64.65	1.88403						13:40:29	62.2167
15:53:00	65.3	4.20653						13:25:39	64.1	2.31855						11:27:53	64.1333	3.23194						15:02:08	63.1333	2.11948						11:13:01	62.9167	2.03791						14:46:46	64.8167	1.88407						13:40:38	62.3667
15:53:10	65.4667	4.22711						13:25:49	64.2667	2.30946						11:28:03	64.3	3.12277						15:02:18	63.3	2.15955						11:13:10	63.0667	2.06906						14:46:56	64.9833	1.84055						13:40:57	62.6833
15:53:19	65.6167	4.21454						13:25:58	64.4167	2.28628						11:28:13	64.4667	3.11607						15:02:28	63.4667	2.10054						11:13:30	63.4	2.06636						14:47:06	65.15	1.8336						13:41:07	62.85
15:53:29	65.7833	4.23115						13:26:08	64.5833	2.25913						11:28:23	64.6333	3.02764						15:02:37	63.6167	2.09397						11:13:40	63.5667	2.05148						14:47:16	65.3167	1.81999						13:41:17	63.0167
15:53:39	65.95	4.16025						13:26:18	64.75	2.22727						11:28:33	64.8	2.94554						15:02:47	63.7833	2.11442						11:13:50	63.7333	2.02565						14:47:26	65.4833	1.79779						13:41:26	63.1667
15:53:49	66.1167	4.06937						13:26:28	64.9167	2.25449						11:28:42	64.95	2.94411						15:02:57	63.95	2.11445						11:14:00	63.9	1.99524						14:47:35	65.6333	1.77468						13:41:36	63.3333
15:53:59	66.2833	3.94066						13:26:38	65.0833	2.16469						11:28:52	65.1167	2.88531						15:03:07	64.1167	2.0832						11:14:10	64.0667	2.02597						14:47:45	65.8	1.76268						13:41:46	63.5
15:54:09	66.45	3.85306						13:26:48	65.25	2.19713						11:29:02	65.2833	2.80924						15:03:17	64.2833	2.05488						11:14:20	64.2333	2.03128						14:47:55	65.9667	1.81505						13:41:56	63.6667
15:54:19	66.6167	3.8319						13:26:58	65.4167	2.24511						11:29:12	65.45	2.80681						15:03:27	64.45	2.0483						11:14:29	64.3833	2.01669						14:48:05	66.1333	1.83048						13:42:06	63.8333
15:54:29	66.7833	3.86575						13:27:08	65.5833	2.24456						11:29:22	65.6167	2.7665						15:03:37	64.6167	2.05237						11:14:39	64.55	2.04194						14:48:15	66.3	1.85235						13:42:15	63.9833
15:54:38	66.9333	3.78018						13:27:18	65.75	2.24934						11:29:32	65.7833	2.76295						15:03:46	64.7667	2.06882						11:14:50	64.7333	2.00432						14:48:25	66.4667	1.85598						13:42:25	64.15
15:54:48	67.1	3.70202						13:27:27	65.9	2.20585						11:29:42	65.95	2.75035						15:03:56	64.9333	2.06406						11:15:00	64.9	1.99405						14:48:35	66.6333	1.81801						13:42:35	64.3167
15:54:58	67.2667	3.68313						13:27:37	66.0667	2.22632						11:29:51	66.1	2.67238						15:04:06	65.1	2.01128						11:15:10	65.0667	2.02973						14:48:45	66.8	1.80812						13:42:45	64.4833
15:55:08	67.4333	3.75703						13:27:47	66.2333	2.21053						11:30:01	66.2667	2.65694						15:04:16	65.2667	2.0279						11:15:20	65.2333	2.03849						14:48:55	66.9667	1.81004						13:42:54	64.6333
15:55:18	67.6	3.69538						13:27:57	66.4	2.14918						11:30:11	66.4333	2.62209						15:04:26	65.4333	2.01843						11:15:30	65.4	2.01335						14:49:05	67.1333	1.83545						13:43:04	64.8
15:55:28	67.7667	3.60737						13:28:07	66.5667	2.13059						11:30:21	66.6	2.57362						15:04:36	65.6	2.03251						11:15:39	65.55	2.04243						14:49:15	67.3	1.87942						13:43:14	64.9667
15:55:38	67.9333	3.58087						13:28:17	66.7333	2.12157						11:30:31	66.7667	2.60674						15:04:46	65.7667	2.03218						11:15:49	65.7167	2.04172						14:49:25	67.4667	1.84597						13:43:24	65.1333
15:55:47	68.0833	3.66472						13:28:27	66.9	2.12144						11:30:41	66.9333	2.61002						15:04:56	65.9333	2.03051						11:15:59	65.8833	2.00957						14:49:34	67.6167	1.78855						13:43:33	65.2833
15:55:57	68.25	3.52794						13:28:37	67.0667	2.14842						11:30:51	67.1	2.55297						15:05:06	66.1	2.04176						11:16:09	66.05	2.02515						14:49:44	67.7833	1.7416						13:43:43	65.45
15:56:07	68.4167	3.61139						13:28:47	67.2333	2.14786						11:31:01	67.2667	2.5145						15:05:15	66.25	2.00615						11:16:19	66.2167	1.99591						14:49:54	67.95	1.76758						13:43:53	65.6167
15:56:17	68.5833	3.50005						13:28:56	67.3833	2.17074						11:31:10	67.4167	2.45681						15:05:25	66.4167	1.9789						11:16:29	66.3833	2.01134						14:50:04	68.1167	1.77788						13:44:03	65.7833
15:56:27	68.75	3.49055						13:29:06	67.55	2.20033						11:31:20	67.5833	2.49037						15:05:35	66.5833	1.9731						11:16:39	66.55	2.03557						14:50:14	68.2833	1.8351						13:44:12	65.9333
15:56:37	68.9167	3.45005						13:29:16	67.7167	2.22106						11:31:30	67.75	2.50601						15:05:45	66.75	1.98127						11:16:48	66.7	1.99281						14:50:24	68.45	1.80111						13:44:22	66.1
15:57:00	69.3	3.44123						13:29:27	67.9	2.2993						11:31:40	67.9167	2.55751						15:05:55	66.9167	1.94946						11:16:58	66.8667	2.00835						14:50:34	68.6167	1.77425						13:44:32	66.2667
15:57:09	69.45	3.47702						13:29:51	68.3	2.27223						11:31:50	68.0833	2.55445						15:06:21	67.35	1.93229						11:17:08	67.0333	2.05011						14:50:44	68.7833	1.78215						13:44:42	66.4333
15:57:19	69.6167	3.47127						13:30:00	68.45	2.24832						11:32:00	68.25	2.4764						15:06:31	67.5167	1.90443						11:17:18	67.2	2.05748						14:50:54	68.95	1.78205						13:44:52	66.6
15:57:29	69.7833	3.40256						13:30:10	68.6167	2.29238						11:32:10	68.4167	2.5043						15:06:40	67.6667	1.91331						11:17:28	67.3667	2.07253						14:51:03	69.1	1.80029						13:45:01	66.75
15:57:39	69.95	3.44578						13:30:20	68.7833	2.34466						11:32:21	68.6	2.47363						15:06:50	67.8333	1.88835						11:17:38	67.5333	2.05959						14:51:13	69.2667	1.81005						13:45:11	66.9167
15:57:49	70.1167	3.31669						13:30:30	68.95	2.35827						11:32:30	68.75	2.51071						15:07:00	68	1.85379						11:17:48	67.7	2.04399						14:51:23	69.4333	1.80192						13:45:21	67.0833
15:57:59	70.2833	3.26942						13:30:40	69.1167	2.31512						11:32:40	68.9167	2.58045						15:07:10	68.1667	1.83723						11:17:57	67.85	2.03774						14:51:33	69.6	1.74675						13:45:31	67.25
15:58:09	70.45	3.30552						13:30:50	69.2833	2.33521						11:32:50	69.0833	2.57942						15:07:20	68.3333	1.83795						11:18:07	68.0167	2.04654						14:51:43	69.7667	1.75575						13:45:40	67.4
15:58:19	70.6167	3.2711						13:31:00	69.45	2.33034						11:33:00	69.25	2.54204						15:07:30	68.5	1.81009						11:18:17	68.1833	2.04821						14:51:53	69.9333	1.82801						13:45:50	67.5667
15:58:28	70.7667	3.22753						13:31:09	69.6	2.3726						11:33:10	69.4167	2.43872						15:07:40	68.6667	1.79697						11:18:27	68.35	2.01946						14:52:03	70.1	1.84621						13:46:00	67.7333
15:58:38	70.9333	3.21598						13:31:19	69.7667	2.40353						11:33:20	69.5833	2.43633						15:07:49	68.8167	1.77614						11:18:37	68.5167	2.03636						14:52:12	70.25	1.85652						13:46:10	67.9
15:58:48	71.1	3.18175						13:31:29	69.9333	2.38283						11:33:30	69.75	2.39332						15:07:59	68.9833	1.76585						11:18:47	68.6833	2.09455						14:52:22	70.4167	1.86707						13:46:20	68.0667
15:58:58	71.2667	3.15474						13:31:39	70.1	2.40152						11:33:40	69.9167	2.36717						15:08:09	69.15	1.76571						11:18:57	68.85	2.05739						14:52:32	70.5833	1.90248						13:46:29	68.2167
15:59:08	71.4333	3.10271						13:31:49	70.2667	2.39799						11:34:00	70.25	2.29489						15:08:19	69.3167	1.7511						11:19:07	69.0167	2.05972						14:52:42	70.75	1.87812						13:46:39	68.3833
15:59:18	71.6	3.11368						13:31:59	70.4333	2.38628						11:34:10	70.4167	2.24943						15:08:29	69.4833	1.74154						11:19:16	69.1667	2.04053						14:52:52	70.9167	1.88698						13:46:49	68.55
15:59:28	71.7667	3.07908						13:32:09	70.6	2.38606						11:34:20	70.5833	2.20811						15:08:39	69.65	1.74968						11:19:26	69.3333	2.01733						14:53:02	71.0833	1.86264						13:46:59	68.7167
15:59:38	71.9333	3.16101						13:32:19	70.7667	2.42248						11:34:30	70.75	2.2311						15:08:49	69.8167	1.74228						11:19:36	69.5	2.02641						14:53:12	71.25	1.84184						13:47:08	68.8667
15:59:47	72.0833	3.10607						13:32:29	70.9333	2.43739						11:34:40	70.9167	2.27209						15:08:59	69.9833	1.73521						11:19:46	69.6667	2.01697						14:53:22	71.4167	1.84706						13:47:18	69.0333
15:59:57	72.25	3.13728						13:32:38	71.0833	2.4005						11:34:49	71.0667	2.28414						15:09:08	70.1333	1.73865						11:19:56	69.8333	2.04338						14:53:32	71.5833	1.80379						13:47:28	69.2
16:00:07	72.4167	3.06123						13:32:48	71.25	2.43496						11:34:59	71.2333	2.33036						15:09:18	70.3	1.75609						11:20:06	70	1.98615						14:53:41	71.7333	1.76839						13:47:38	69.3667
16:00:17	72.5833	3.01213						13:32:58	71.4167	2.37907						11:35:09	71.4	2.35268						15:09:28	70.4667	1.7519						11:20:16	70.1667	1.97257						14:53:51	71.9	1.81769						13:47:47	69.5167
16:00:27	72.75	2.92341						13:33:08	71.5833	2.32768						11:35:19	71.5667	2.32723						15:09:38	70.6333	1.74783						11:20:25	70.3167	1.97053						14:54:01	72.0667	1.82348						13:47:57	69.6833
16:00:37	72.9167	2.90112						13:33:18	71.75	2.30521						11:35:29	71.7333	2.33348						15:09:48	70.8	1.76013						11:20:35	70.4833	1.97158						14:54:11	72.2333	1.75398						13:48:16	70
16:00:47	73.0833	2.91072						13:33:28	71.9167	2.27882						11:35:39	71.9	2.38341						15:09:58	70.9667	1.74759						11:20:54	70.8	1.9922						14:54:21	72.4	1.78756						13:48:26	70.1667
16:00:56	73.2333	2.91876						13:33:38	72.0833	2.28643						11:35:49	72.0667	2.3952						15:10:08	71.1333	1.74164						11:21:04	70.9667	1.93957						14:54:31	72.5667	1.77389						13:48:35	70.3167
16:01:06	73.4	2.86456						13:33:48	72.25	2.36454						11:35:59	72.2333	2.46495						15:10:18	71.3	1.76907						11:21:14	71.1333	1.93238						14:54:41	72.7333	1.73206						13:48:45	70.4833
16:01:16	73.5667	2.85526						13:33:57	72.4	2.34985						11:36:08	72.3833	2.47076						15:10:27	71.45	1.78748						11:21:24	71.3	1.93637						14:54:51	72.9	1.71036						13:48:55	70.65
16:01:26	73.7333	2.86496						13:34:07	72.5667	2.37278						11:36:18	72.55	2.46485						15:10:37	71.6167	1.75672						11:21:34	71.4667	1.89149						14:55:01	73.0667	1.69935						13:49:05	70.8167
16:01:36	73.9	2.90165						13:34:17	72.7333	2.42003						11:36:28	72.7167	2.41012						15:10:47	71.7833	1.76828						11:21:43	71.6167	1.82742						14:55:11	73.2333	1.70923						13:49:14	70.9667
16:01:46	74.0667	2.96461						13:34:27	72.9	2.473						11:36:38	72.8833	2.36692						15:10:57	71.95	1.75647						11:21:53	71.7833	1.82772						14:55:20	73.3833	1.68709						13:49:24	71.1333
16:01:56	74.2333	2.91973						13:34:37	73.0667	2.43241						11:36:48	73.05	2.39363						15:11:07	72.1167	1.73315						11:22:03	71.95	1.81291						14:55:47	73.8333	1.71343						13:49:34	71.3
16:02:06	74.4	2.91321						13:34:47	73.2333	2.4044						11:36:58	73.2167	2.36653						15:11:17	72.2833	1.7506						11:22:13	72.1167	1.79811						14:55:57	74	1.73841						13:49:44	71.4667
16:02:15	74.55	2.93993						13:34:57	73.4	2.40345						11:37:08	73.3833	2.3772						15:11:27	72.45	1.74472						11:22:23	72.2833	1.8185						14:56:07	74.1667	1.69874						13:49:54	71.6333
16:02:25	74.7167	2.98857						13:35:07	73.5667	2.41382						11:37:18	73.55	2.36183						15:11:36	72.6	1.75831						11:22:33	72.45	1.81164						14:56:17	74.3333	1.66943						13:50:03	71.7833
16:02:35	74.8833	2.94266						13:35:17	73.7333	2.42292						11:37:27	73.7	2.3794						15:11:46	72.7667	1.73074						11:22:43	72.6167	1.85008						14:56:27	74.5	1.67972						13:50:13	71.95
16:02:45	75.05	2.93619						13:35:26	73.8833	2.41649						11:37:37	73.8667	2.37862						15:11:56	72.9333	1.75441						11:22:53	72.7833	1.86929						14:56:37	74.6667	1.66064						13:50:23	72.1167
16:02:55	75.2167	2.9357						13:35:36	74.05	2.31726						11:37:47	74.0333	2.43258						15:12:06	73.1	1.75854						11:23:02	72.9333	1.89037						14:56:47	74.8333	1.69364						13:50:33	72.2833
16:03:05	75.3833	2.89465						13:35:46	74.2167	2.26009						11:37:57	74.2	2.37245						15:12:16	73.2667	1.75294						11:23:12	73.1	1.86041						14:56:57	75	1.6928						13:50:42	72.4333
16:03:15	75.55	2.88945						13:35:56	74.3833	2.24474						11:38:07	74.3667	2.2901						15:12:26	73.4333	1.74815						11:23:23	73.2833	1.8679						14:57:07	75.1667	1.6892						13:50:52	72.6
16:03:25	75.7167	2.84077						13:36:06	74.55	2.29897						11:38:17	74.5333	2.36597						15:12:36	73.6	1.76184						11:23:33	73.45	1.8297						14:57:17	75.3333	1.6744						13:51:02	72.7667
16:03:35	75.8833	2.85803						13:36:16	74.7167	2.2529						11:38:27	74.7	2.30256						15:12:46	73.7667	1.78032						11:23:43	73.6167	1.85436						14:57:26	75.4833	1.70613						13:51:12	72.9333
16:03:44	76.0333	2.87185						13:36:26	74.8833	2.20454						11:38:37	74.8667	2.27803						15:12:55	73.9167	1.75348						11:23:53	73.7833	1.88193						14:57:36	75.65	1.70769						13:51:22	73.1
16:03:54	76.2	2.87755						13:36:36	75.05	2.12443						11:38:46	75.0167	2.23691						15:13:05	74.0833	1.73391						11:24:03	73.95	1.84804						14:57:46	75.8167	1.738						13:51:31	73.25
16:04:04	76.3667	2.86913						13:36:45	75.2	2.09432						11:38:56	75.1833	2.23015						15:13:15	74.25	1.72342						11:24:13	74.1167	1.8151						14:57:56	75.9833	1.72338						13:51:41	73.4167
16:04:14	76.5333	2.78586						13:36:55	75.3667	2.08724						11:39:06	75.35	2.2413						15:13:43	74.7167	1.74107						11:24:22	74.2667	1.80465						14:58:06	76.15	1.74074						13:51:51	73.5833
16:04:24	76.7	2.74315						13:37:05	75.5333	2.06634						11:39:16	75.5167	2.21873						15:13:52	74.8667	1.77326						11:24:32	74.4333	1.83505						14:58:16	76.3167	1.7365						13:52:01	73.75
16:04:34	76.8667	2.68533						13:37:15	75.7	2.07122						11:39:26	75.6833	2.22612						15:14:02	75.0333	1.76852						11:24:42	74.6	1.8179						14:58:26	76.4833	1.72459						13:52:10	73.9
16:04:44	77.0333	2.68964						13:37:25	75.8667	2.05271						11:39:35	75.8333	2.28809						15:14:12	75.2	1.76564						11:24:52	74.7667	1.82162						14:58:36	76.65	1.74438						13:52:20	74.0667
16:04:54	77.2	2.78543						13:37:35	76.0333	2.02882						11:39:45	76	2.28695						15:14:22	75.3667	1.77766						11:25:02	74.9333	1.78775						14:58:46	76.8167	1.71976						13:52:30	74.2333
16:05:04	77.3667	2.81981						13:37:45	76.2	2.0438						11:39:56	76.1833	2.27823						15:14:32	75.5333	1.74679						11:25:12	75.1	1.79445						14:58:56	76.9833	1.71961						13:52:40	74.4
16:05:24	77.7	2.79737						13:37:56	76.3833	2.14924						11:40:17	76.5333	2.23657						15:14:42	75.7	1.74215						11:25:22	75.2667	1.80077						14:59:06	77.15	1.75994						13:52:49	74.55
16:05:34	77.8667	2.79373						13:38:05	76.5333	2.20028						11:40:27	76.7	2.23288						15:14:52	75.8667	1.75971						11:25:32	75.4333	1.78936						14:59:16	77.3167	1.77033						13:53:07	74.85
16:05:44	78.0333	2.69538						13:38:26	76.8833	2.22812						11:40:47	77.0333	2.22128						15:15:02	76.0333	1.73166						11:25:41	75.5833	1.79038						14:59:26	77.4833	1.78781						13:53:17	75.0167
16:05:54	78.2	2.61843						13:38:36	77.05	2.17799						11:40:57	77.2	2.23258						15:15:12	76.2	1.7197						11:25:51	75.75	1.83547						14:59:36	77.65	1.76767						13:53:27	75.1833
16:06:04	78.3667	2.64907						13:38:46	77.2167	2.19499						11:41:07	77.3667	2.27647						15:15:21	76.35	1.72112						11:26:01	75.9167	1.83302						14:59:46	77.8167	1.73725						13:53:36	75.3333
16:06:14	78.5333	2.72131						13:38:56	77.3833	2.23188						11:41:16	77.5167	2.39274						15:15:31	76.5167	1.70845						11:26:11	76.0833	1.82604						14:59:55	77.9667	1.71636						13:53:46	75.5
16:06:24	78.7	2.69162						13:39:06	77.55	2.21393						11:41:26	77.6833	2.37089						15:15:41	76.6833	1.7046						11:26:21	76.25	1.84044						15:00:05	78.1333	1.75897						13:53:56	75.6667
16:06:34	78.8667	2.68023						13:39:16	77.7167	2.26726						11:41:36	77.85	2.33312						15:15:51	76.85	1.73096						11:26:31	76.4167	1.81955						15:00:15	78.3	1.77717						13:54:06	75.8333
16:06:43	79.0167	2.73684						13:39:25	77.8667	2.19898						11:41:46	78.0167	2.34229						15:16:01	77.0167	1.76337						11:26:41	76.5833	1.78121						15:00:25	78.4667	1.73904						13:54:15	75.9833
16:06:53	79.1833	2.7582						13:39:35	78.0333	2.12769						11:41:56	78.1833	2.31959						15:16:11	77.1833	1.7686						11:26:50	76.7333	1.82591						15:00:35	78.6333	1.73806						13:54:25	76.15
16:07:03	79.35	2.7326						13:39:45	78.2	2.11086						11:42:06	78.35	2.3717						15:16:21	77.35	1.74921						11:27:00	76.9	1.84398						15:00:45	78.8	1.71243						13:54:35	76.3167
16:07:13	79.5167	2.70139						13:39:55	78.3667	2.08434						11:42:16	78.5167	2.28965						15:16:31	77.5167	1.7459						11:27:10	77.0667	1.83295						15:00:55	78.9667	1.69959						13:54:45	76.4833
16:07:23	79.6833	2.69033						13:40:05	78.5333	2.10717						11:42:25	78.6667	2.2624						15:16:40	77.6667	1.73882						11:27:20	77.2333	1.83144						15:01:05	79.1333	1.71944						13:54:54	76.6333
16:07:33	79.85	2.67611						13:40:15	78.7	2.10412						11:42:35	78.8333	2.321						15:16:50	77.8333	1.77342						11:27:30	77.4	1.78494						15:01:15	79.3	1.74768						13:55:04	76.8
16:07:43	80.0167	2.63005						13:40:25	78.8667	2.11171						11:42:45	79	2.31154						15:17:00	78	1.78699						11:27:40	77.5667	1.77279						15:01:24	79.45	1.78782						13:55:14	76.9667
16:07:52	80.1667	2.66449						13:40:35	79.0333	2.19798						11:42:55	79.1667	2.25102						15:17:10	78.1667	1.78635						11:27:50	77.7333	1.74401						15:01:34	79.6167	1.75778						13:55:24	77.1333
16:08:02	80.3333	2.74735						13:40:44	79.1833	2.21398						11:43:05	79.3333	2.21486						15:17:20	78.3333	1.77204						11:28:00	77.9	1.73981						15:01:44	79.7833	1.73513						13:55:34	77.3
16:08:12	80.5	2.77222						13:40:54	79.35	2.23915						11:43:15	79.5	2.18525						15:17:30	78.5	1.77203						11:28:09	78.05	1.76171						15:01:54	79.95	1.72995						13:55:43	77.45
16:08:22	80.6667	2.68783						13:41:04	79.5167	2.24534						11:43:25	79.6667	2.16643						15:17:40	78.6667	1.79203						11:28:30	78.4	1.75608						15:02:04	80.1167	1.72725						13:55:53	77.6167
16:08:32	80.8333	2.69152						13:41:14	79.6833	2.2616						11:43:43	79.9667	2.19285						15:17:49	78.8167	1.79137						11:28:40	78.5667	1.72826						15:02:14	80.2833	1.73859						13:56:03	77.7833
16:08:42	81	2.6523						13:41:24	79.85	2.2572						11:43:53	80.1333	2.19543						15:17:59	78.9833	1.77747						11:28:50	78.7333	1.73361						15:02:24	80.45	1.71481						13:56:13	77.95
16:08:52	81.1667	2.68909						13:41:34	80.0167	2.26687						11:44:09	80.4	2.28275						15:18:09	79.15	1.76676						11:29:00	78.9	1.7033						15:02:34	80.6167	1.72562						13:56:22	78.1
16:09:01	81.3167	2.63597						13:41:44	80.1833	2.2682						11:44:19	80.5667	2.22162						15:18:19	79.3167	1.74978						11:29:10	79.0667	1.69842						15:02:44	80.7833	1.66869						13:56:32	78.2667
16:09:11	81.4833	2.69769						13:41:54	80.35	2.24539						11:44:36	80.85	2.21255						15:18:29	79.4833	1.74411						11:29:20	79.2333	1.75117						15:02:53	80.9333	1.69094						13:56:42	78.4333
16:09:21	81.65	2.67354						13:42:03	80.5	2.13049						11:44:53	81.1333	2.18419						15:18:39	79.65	1.7454						11:29:29	79.3833	1.76208						15:03:03	81.1	1.7039						13:56:51	78.5833
16:09:31	81.8167	2.65652						13:42:13	80.6667	2.19489						11:45:09	81.4	2.12413						15:18:49	79.8167	1.7677						11:29:39	79.55	1.71541						15:03:13	81.2667	1.72185						13:56:51	78.5833
16:09:41	81.9833	2.65913						13:42:23	80.8333	2.18372						11:45:20	81.5833	2.13662						15:18:59	79.9833	1.80449						11:29:49	79.7167	1.74017						15:03:23	81.4333	1.72052						13:56:51	78.5833
16:09:51	82.15	2.62216						13:42:33	81	2.12344						11:45:30	81.75	2.14947						15:19:08	80.1333	1.77287						11:29:59	79.8833	1.72813						15:03:33	81.6	1.7515						13:56:51	78.5833
16:10:01	82.3167	2.51868						13:42:43	81.1667	2.10266						11:45:40	81.9167	2.1405						15:19:18	80.3	1.79887						11:30:09	80.05	1.75128						15:03:43	81.7667	1.73497
16:10:10	82.4667	2.60084						13:42:53	81.3333	2.08155						11:45:50	82.0833	2.15522						15:19:28	80.4667	1.81281						11:30:19	80.2167	1.79618						15:04:08	82.1833	1.68386
16:10:20	82.6333	2.59975						13:43:03	81.5	2.06596						11:46:00	82.25	2.10227						15:19:38	80.6333	1.825						11:30:29	80.3833	1.77508						15:04:18	82.35	1.69518
16:10:30	82.8	2.58387						13:43:13	81.6667	2.04987						11:46:10	82.4167	2.0887						15:19:48	80.8	1.83705						11:30:39	80.55	1.74175						15:04:28	82.5167	1.65289
16:10:40	82.9667	2.60871						13:43:22	81.8167	2.05588						11:46:20	82.5833	2.09632						15:19:58	80.9667	1.84858						11:30:49	80.7167	1.73074						15:04:38	82.6833	1.60061
16:10:50	83.1333	2.67914						13:43:32	81.9833	2.02373						11:46:29	82.7333	2.10131						15:20:08	81.1333	1.8588						11:30:58	80.8667	1.74055						15:04:48	82.85	1.60098
16:11:00	83.3	2.69806						13:43:42	82.15	1.99335						11:46:39	82.9	2.10643						15:20:17	81.2833	1.9016						11:31:08	81.0333	1.7452						15:04:58	83.0167	1.5849
16:11:10	83.4667	2.68086						13:43:52	82.3167	2.01245						11:46:49	83.0667	2.18106						15:20:27	81.45	1.9197						11:31:18	81.2	1.72341						15:05:08	83.1833	1.58622
16:11:19	83.6167	2.7487						13:44:02	82.4833	2.02907						11:46:59	83.2333	2.21872						15:20:37	81.6167	1.92071						11:31:28	81.3667	1.74735						15:05:18	83.35	1.58994
16:11:29	83.7833	2.78171						13:44:12	82.65	2.05013						11:47:09	83.4	2.24383						15:20:47	81.7833	1.94587						11:31:38	81.5333	1.73041						15:05:27	83.5	1.5934
16:11:39	83.95	2.72333						13:44:22	82.8167	2.03734						11:47:19	83.5667	2.21545						15:20:57	81.95	1.97872						11:31:49	81.7167	1.75109						15:05:37	83.6667	1.58779
16:11:49	84.1167	2.67979						13:44:32	82.9833	2.02193						11:47:29	83.7333	2.24684						15:21:07	82.1167	1.96676						11:31:59	81.8833	1.78901						15:05:47	83.8333	1.6118
16:11:59	84.2833	2.69853						13:44:41	83.1333	2.03056						11:47:38	83.8833	2.23893						15:21:17	82.2833	1.95473						11:32:09	82.05	1.78801						15:05:57	84	1.58097
16:12:09	84.45	2.6712						13:44:51	83.3	2.05595						11:47:48	84.05	2.18574						15:21:27	82.45	1.9442						11:32:19	82.2167	1.79083						15:06:07	84.1667	1.57035
16:12:19	84.6167	2.71522						13:45:01	83.4667	2.05495						11:47:58	84.2167	2.16309						15:21:36	82.6	1.94422						11:32:28	82.3667	1.75055						15:06:17	84.3333	1.59298
16:12:28	84.7667	2.68223						13:45:11	83.6333	1.99454						11:48:08	84.3833	2.14804						15:21:46	82.7667	1.91252						11:32:38	82.5333	1.75382						15:06:27	84.5	1.60511
16:12:38	84.9333	2.65754						13:45:21	83.8	2.0064						11:48:18	84.55	2.1473						15:21:56	82.9333	1.89584						11:32:48	82.7	1.74224						15:06:37	84.6667	1.57997
16:12:48	85.1	2.64301						13:45:31	83.9667	2.00762						11:48:28	84.7167	2.22646						15:22:06	83.1	1.89813						11:32:58	82.8667	1.73217						15:06:47	84.8333	1.60461
16:12:58	85.2667	2.63547						13:45:41	84.1333	2.06202						11:48:38	84.8833	2.20388						15:22:16	83.2667	1.8938						11:33:08	83.0333	1.72412						15:06:57	85	1.64955
16:13:08	85.4333	2.60979						13:45:51	84.3	2.01417						11:48:48	85.05	2.13369						15:22:26	83.4333	1.89854						11:33:18	83.2	1.67426						15:07:06	85.15	1.60067
16:13:18	85.6	2.58868						13:46:00	84.45	2.0014						11:48:58	85.2167	2.10128						15:22:36	83.6	1.90062						11:33:28	83.3667	1.71691						15:07:16	85.3167	1.62498
16:13:28	85.7667	2.56784						13:46:10	84.6167	1.9404						11:49:07	85.3667	2.08137						15:22:46	83.7667	1.86646						11:33:38	83.5333	1.69635						15:07:26	85.4833	1.66811
16:13:38	85.9333	2.55286						13:46:20	84.7833	1.97014						11:49:18	85.55	2.05257						15:22:56	83.9333	1.83672						11:33:47	83.6833	1.69297						15:07:36	85.65	1.64085
16:14:05	86.3833	2.46997						13:46:31	84.9667	1.97381						11:49:42	85.95	2.04707						15:23:21	84.35	1.85056						11:33:57	83.85	1.71292						15:07:46	85.8167	1.6655
16:14:15	86.55	2.42256						13:46:41	85.1333	1.96125						11:49:52	86.1167	2.01844						15:23:31	84.5167	1.84739						11:34:07	84.0167	1.75989						15:07:56	85.9833	1.71881
16:14:25	86.7167	2.35746						13:46:51	85.3	1.90725						11:50:02	86.2833	2.02502						15:23:41	84.6833	1.86218						11:34:17	84.1833	1.78513						15:08:06	86.15	1.76473
16:14:35	86.8833	2.36265						13:47:00	85.45	1.89293						11:50:11	86.4333	2.00571						15:23:51	84.85	1.88685						11:34:27	84.35	1.83081						15:08:16	86.3167	1.78148
16:14:45	87.05	2.36458						13:47:10	85.6167	1.92956						11:50:21	86.6	2.00847						15:24:01	85.0167	1.86542						11:34:37	84.5167	1.8424						15:08:25	86.4667	1.75058
16:14:54	87.2	2.38964						13:47:20	85.7833	1.94516						11:50:31	86.7667	1.98156						15:24:11	85.1833	1.86873						11:34:47	84.6833	1.8091						15:08:35	86.6333	1.77818
16:15:04	87.3667	2.40925						13:47:30	85.95	1.89957						11:50:41	86.9333	1.9696						15:24:21	85.35	1.8625						11:34:57	84.85	1.82162						15:08:45	86.8	1.78573
16:15:14	87.5333	2.44023						13:47:40	86.1167	1.86184						11:50:51	87.1	1.95841						15:24:31	85.5167	1.86294						11:35:07	85.0167	1.77267						15:08:55	86.9667	1.74507
16:15:24	87.7	2.4468						13:47:50	86.2833	1.86547						11:51:01	87.2667	1.94595						15:24:40	85.6667	1.87214						11:35:17	85.1833	1.73184						15:09:05	87.1333	1.75501
16:15:34	87.8667	2.49106						13:48:00	86.45	1.87705						11:51:11	87.4333	1.94476						15:24:50	85.8333	1.87207						11:35:26	85.3333	1.69236						15:09:15	87.3	1.73031
16:15:44	88.0333	2.44426						13:48:10	86.6167	1.90774						11:51:21	87.6	1.9638						15:25:00	86	1.87409						11:35:36	85.5	1.71937						15:09:25	87.4667	1.72524
16:15:54	88.2	2.46449						13:48:19	86.7667	1.88899						11:51:30	87.75	1.97533						15:25:10	86.1667	1.86554						11:35:46	85.6667	1.73316						15:09:35	87.6333	1.68386
16:16:04	88.3667	2.46043						13:48:29	86.9333	1.91343						11:51:40	87.9167	1.93607						15:25:20	86.3333	1.82536						11:35:56	85.8333	1.73295						15:09:45	87.8	1.71008
16:16:13	88.5167	2.39329						13:48:51	87.3	1.90776						11:51:50	88.0833	1.95926						15:25:30	86.5	1.81115						11:36:06	86	1.71214						15:09:55	87.9667	1.69071
16:16:23	88.6833	2.36936						13:49:01	87.4667	1.90195						11:52:00	88.25	1.96657						15:25:40	86.6667	1.81776						11:36:16	86.1667	1.72296						15:10:04	88.1167	1.70884
16:16:33	88.85	2.34617						13:49:11	87.6333	1.94117						11:52:10	88.4167	1.99731						15:25:50	86.8333	1.85681						11:36:26	86.3333	1.7586						15:10:14	88.2833	1.66089
16:16:43	89.0167	2.34806						13:49:21	87.8	1.91497						11:52:20	88.5833	1.97738						15:26:00	87	1.83464						11:36:36	86.5	1.73869						15:10:24	88.45	1.6609
16:16:53	89.1833	2.34355						13:49:31	87.9667	1.91959						11:52:30	88.75	1.99408						15:26:10	87.1667	1.81394						11:36:45	86.65	1.72528						15:10:34	88.6167	1.60479
16:17:03	89.35	2.36848						13:49:40	88.1167	1.87746						11:52:40	88.9167	1.99679						15:26:19	87.3167	1.80546						11:36:55	86.8167	1.70213						15:10:44	88.7833	1.62009
16:17:13	89.5167	2.41652						13:49:50	88.2833	1.86025						11:52:50	89.0833	2.01619						15:26:29	87.4833	1.80539						11:37:05	86.9833	1.71758						15:10:54	88.95	1.632
16:17:22	89.6667	2.37986						13:50:00	88.45	1.88022						11:52:59	89.2333	1.98826						15:26:39	87.65	1.79555						11:37:31	87.4167	1.73146						15:11:04	89.1167	1.64213
16:17:32	89.8333	2.31871						13:50:10	88.6167	1.88632						11:53:09	89.4	1.99933						15:26:49	87.8167	1.77948						11:37:41	87.5833	1.72699						15:11:14	89.2833	1.64891
16:17:42	90	2.31749						13:50:20	88.7833	1.8589						11:53:19	89.5667	1.9798						15:26:59	87.9833	1.7663						11:37:51	87.75	1.73998						15:11:24	89.45	1.63703
16:17:52	90.1667	2.32264						13:50:30	88.95	1.79311						11:53:29	89.7333	1.94304						15:27:09	88.15	1.76071						11:38:01	87.9167	1.74367						15:11:34	89.6167	1.63765
16:18:02	90.3333	2.32532						13:50:40	89.1167	1.77941						11:53:39	89.9	1.93965						15:27:19	88.3167	1.73592						11:38:11	88.0833	1.74518						15:11:44	89.7833	1.61707
16:18:12	90.5	2.41243						13:50:50	89.2833	1.79864						11:53:49	90.0667	2.0002						15:27:29	88.4833	1.73207						11:38:21	88.25	1.72859						15:11:54	89.95	1.60571
16:18:22	90.6667	2.47325						13:50:59	89.4333	1.82863						11:53:59	90.2333	1.99179						15:27:38	88.6333	1.72376						11:38:30	88.4	1.71684						15:12:03	90.1	1.64691
16:18:32	90.8333	2.47064						13:51:09	89.6	1.83968						11:54:09	90.4	1.96936						15:27:48	88.8	1.70659						11:38:40	88.5667	1.6987						15:12:13	90.2667	1.68199
16:18:41	90.9833	2.44641						13:51:19	89.7667	1.81803						11:54:19	90.5667	1.92092						15:27:58	88.9667	1.69958						11:38:50	88.7333	1.70306						15:12:33	90.6	1.68462
16:18:51	91.15	2.49615						13:51:29	89.9333	1.81154						11:54:28	90.7167	1.96971						15:28:08	89.1333	1.69773						11:39:00	88.9	1.70161						15:12:43	90.7667	1.66804
16:19:01	91.3167	2.51285						13:51:39	90.1	1.79473						11:54:38	90.8833	2.00373						15:28:18	89.3	1.67714						11:39:10	89.0667	1.70021						15:12:53	90.9333	1.64939
16:19:11	91.4833	2.46427						13:51:49	90.2667	1.82136						11:54:48	91.05	1.9732						15:28:28	89.4667	1.67672						11:39:20	89.2333	1.72996						15:13:03	91.1	1.67583
16:19:21	91.65	2.42165						13:51:59	90.4333	1.82988						11:54:58	91.2167	1.97839						15:28:38	89.6333	1.67723						11:39:30	89.4	1.71218						15:13:13	91.2667	1.65588
16:19:31	91.8167	2.39094						13:52:09	90.6	1.86182						11:55:08	91.3833	1.87459						15:28:48	89.8	1.69811						11:39:40	89.5667	1.69125						15:13:23	91.4333	1.65387
16:19:41	91.9833	2.4273						13:52:18	90.75	1.85084						11:55:18	91.55	1.94714						15:28:57	89.95	1.72505						11:39:50	89.7333	1.70429						15:13:33	91.6	1.67977
16:19:51	92.15	2.4907						13:52:28	90.9167	1.85742						11:55:28	91.7167	1.94037						15:29:07	90.1167	1.74311						11:39:59	89.8833	1.70432						15:13:42	91.75	1.68205
16:20:01	92.3167	2.53627						13:52:38	91.0833	1.87831						11:55:38	91.8833	1.87318						15:29:17	90.2833	1.75227						11:40:09	90.05	1.71111						15:13:52	91.9167	1.64392
16:20:10	92.4667	2.5275						13:52:48	91.25	1.89244						11:55:47	92.0333	1.86368						15:29:27	90.45	1.72816						11:40:20	90.2333	1.73202						15:14:02	92.0833	1.61854
16:20:20	92.6333	2.48155						13:52:58	91.4167	1.88566						11:55:57	92.2	1.94843						15:29:37	90.6167	1.71501						11:40:30	90.4	1.75407						15:14:12	92.25	1.62795
16:20:30	92.8	2.38624						13:53:08	91.5833	1.84586						11:56:07	92.3667	1.99378						15:29:47	90.7833	1.7303						11:40:40	90.5667	1.74935						15:14:22	92.4167	1.671
16:20:40	92.9667	2.31251						13:53:18	91.75	1.82345						11:56:17	92.5333	1.97033						15:29:57	90.95	1.73163						11:40:50	90.7333	1.72361						15:14:32	92.5833	1.68757
16:20:50	93.1333	2.32105						13:53:28	91.9167	1.85869						11:56:27	92.7	1.98898						15:30:06	91.1	1.7233						11:41:00	90.9	1.74578						15:14:42	92.75	1.74768
16:21:00	93.3	2.32907						13:53:38	92.0833	1.85616						11:56:37	92.8667	1.99562						15:30:16	91.2667	1.73554						11:41:10	91.0667	1.75548						15:14:52	92.9167	1.71256
16:21:09	93.45	2.34057						13:53:47	92.2333	1.88445						11:56:47	93.0333	1.98						15:30:26	91.4333	1.74777						11:41:19	91.2167	1.75118						15:15:01	93.0667	1.72839
16:21:19	93.6167	2.27971						13:53:57	92.4	1.8898						11:56:57	93.2	1.95566						15:30:36	91.6	1.75357						11:41:29	91.3833	1.77268						15:15:11	93.2333	1.69648
16:21:29	93.7833	2.35332						13:54:07	92.5667	1.87358						11:57:06	93.35	1.987						15:30:46	91.7667	1.7847						11:41:39	91.55	1.7913						15:15:21	93.4	1.72186
16:21:39	93.95	2.37522						13:54:17	92.7333	1.85203						11:57:16	93.5167	1.96214						15:30:56	91.9333	1.76585						11:41:49	91.7167	1.78739						15:15:31	93.5667	1.7631
16:21:49	94.1167	2.35947						13:54:27	92.9	1.86246						11:57:38	93.8833	1.97549						15:31:06	92.1	1.79299						11:41:59	91.8833	1.76236						15:15:41	93.7333	1.77276
16:21:59	94.2833	2.36896						13:54:37	93.0667	1.80886						11:57:49	94.0667	1.98973						15:31:35	92.5833	1.77842						11:42:09	92.05	1.79949						15:15:51	93.9	1.7326
16:22:10	94.4667	2.34299						13:54:47	93.2333	1.81559						11:57:59	94.2333	1.96345						15:31:45	92.75	1.76329						11:42:19	92.2167	1.77585						15:16:01	94.0667	1.6953
16:22:20	94.6333	2.36181						13:54:57	93.4	1.85926						11:58:09	94.4	1.91003						15:31:55	92.9167	1.76371						11:42:28	92.3667	1.78573						15:16:11	94.2333	1.64986
16:22:40	94.9667	2.40733						13:55:06	93.55	1.82852						11:58:19	94.5667	1.93656						15:32:05	93.0833	1.7626						11:42:38	92.5333	1.76432						15:16:21	94.4	1.64892
16:22:50	95.1333	2.3964						13:55:16	93.7167	1.87339						11:58:29	94.7333	1.92642						15:32:15	93.25	1.76227						11:42:48	92.7	1.75944						15:16:31	94.5667	1.64599
16:23:00	95.3	2.40169						13:55:26	93.8833	1.86021						11:58:38	94.8833	1.95646						15:32:25	93.4167	1.74057						11:42:58	92.8667	1.72617						15:16:40	94.7167	1.6759
16:23:10	95.4667	2.42337						13:55:36	94.05	1.85754						11:58:48	95.05	1.94861						15:32:34	93.5667	1.74142						11:43:08	93.0333	1.74852						15:16:50	94.8833	1.6822
16:23:20	95.6333	2.4165						13:55:46	94.2167	1.87571						11:58:58	95.2167	1.93038						15:32:45	93.75	1.7239						11:43:18	93.2	1.74878						15:17:00	95.05	1.69082
16:23:30	95.8	2.44945						13:55:56	94.3833	1.91104						11:59:08	95.3833	1.92964						15:32:55	93.9167	1.73268						11:43:28	93.3667	1.75593						15:17:10	95.2167	1.66872
16:23:39	95.95	2.40666						13:56:06	94.55	1.90575						11:59:18	95.55	1.92866						15:33:05	94.0833	1.73283						11:43:38	93.5333	1.74783						15:17:20	95.3833	1.6445
16:23:49	96.1167	2.4606						13:56:16	94.7167	1.90324						11:59:28	95.7167	1.89086						15:33:15	94.25	1.71295						11:43:47	93.6833	1.74766						15:17:30	95.55	1.63327
16:23:59	96.2833	2.39159						13:56:26	94.8833	1.88845						11:59:38	95.8833	1.85248						15:33:25	94.4167	1.68556						11:43:57	93.85	1.76586						15:17:40	95.7167	1.62952
16:24:09	96.45	2.3653						13:56:35	95.0333	1.90051						11:59:48	96.05	1.86479						15:33:35	94.5833	1.66835						11:44:07	94.0167	1.78475						15:17:49	95.8667	1.65555
16:24:19	96.6167	2.43307						13:57:15	95.7	1.90971						11:59:57	96.2	1.87039						15:33:44	94.7333	1.65248						11:44:17	94.1833	1.77551						15:17:59	96.0333	1.66091
16:24:29	96.7833	2.43531						13:57:25	95.8667	1.95386						12:00:07	96.3667	1.87617						15:33:54	94.9	1.67242						11:44:27	94.35	1.74103						15:18:09	96.2	1.63076
16:24:39	96.95	2.43832						13:57:35	96.0333	1.9354						12:00:17	96.5333	1.86911						15:34:04	95.0667	1.67827						11:44:37	94.5167	1.74035						15:18:19	96.3667	1.66052
16:24:48	97.1	2.47848						13:57:45	96.2	1.90404						12:00:27	96.7	1.8477						15:34:14	95.2333	1.70625						11:44:47	94.6833	1.73162						15:18:29	96.5333	1.62551
16:24:58	97.2667	2.4582						13:57:54	96.35	1.88447						12:00:37	96.8667	1.84095						15:34:24	95.4	1.71206						11:44:57	94.85	1.76049						15:18:39	96.7	1.60496
16:25:08	97.4333	2.49805						13:58:04	96.5167	1.90534						12:00:47	97.0333	1.82552						15:34:34	95.5667	1.7233						11:45:07	95.0167	1.7792						15:18:49	96.8667	1.6277
16:25:18	97.6	2.48808						13:58:14	96.6833	1.92261						12:00:57	97.2	1.80835						15:34:44	95.7333	1.71609						11:45:16	95.1667	1.79312						15:18:59	97.0333	1.59294
16:25:28	97.7667	2.55357						13:58:24	96.85	1.85154						12:01:07	97.3667	1.79742						15:34:54	95.9	1.68983						11:45:26	95.3333	1.81524						15:19:09	97.2	1.58816
16:25:38	97.9333	2.61302						13:58:34	97.0167	1.83661						12:01:17	97.5333	1.75853						15:35:03	96.05	1.69956						11:45:36	95.5	1.78374						15:19:19	97.3667	1.58682
16:25:48	98.1	2.62894						13:58:44	97.1833	1.90045						12:01:26	97.6833	1.79573						15:35:13	96.2167	1.71894						11:45:46	95.6667	1.81245						15:19:29	97.5333	1.62875
16:25:57	98.25	2.64938						13:58:54	97.35	1.9661						12:01:36	97.85	1.78639						15:35:23	96.3833	1.70613						11:45:56	95.8333	1.78952						15:19:39	97.7	1.59119
16:26:07	98.4167	2.65478						13:59:04	97.5167	1.95436						12:01:46	98.0167	1.78235						15:35:33	96.55	1.71508						11:46:06	96	1.79985						15:19:49	97.8667	1.5565
16:26:17	98.5833	2.63699						13:59:13	97.6667	1.90672						12:01:56	98.1833	1.80448						15:35:43	96.7167	1.71362						11:46:16	96.1667	1.81079						15:19:58	98.0167	1.53942
16:26:27	98.75	2.64798						13:59:23	97.8333	1.89089						12:02:06	98.35	1.82066						15:35:53	96.8833	1.71527						11:46:26	96.3333	1.81147						15:20:08	98.1833	1.5547
16:26:37	98.9167	2.68305						13:59:33	98	1.85947						12:02:16	98.5167	1.86698						15:36:03	97.05	1.72698						11:46:36	96.5	1.7691						15:20:29	98.5333	1.50357
16:26:47	99.0833	2.68998						13:59:43	98.1667	1.89111						12:02:26	98.6833	1.87805						15:36:13	97.2167	1.74527						11:46:45	96.65	1.75032						15:20:39	98.7	1.49277
16:26:57	99.25	2.70259						13:59:53	98.3333	1.85103						12:02:36	98.85	1.85845						15:36:23	97.3833	1.72607						11:46:55	96.8167	1.73738						15:20:49	98.8667	1.4946
16:27:06	99.4	2.7346						14:00:03	98.5	1.83471						12:02:45	99	1.85374						15:36:32	97.5333	1.72673						11:47:05	96.9833	1.74406						15:20:59	99.0333	1.55507
16:27:16	99.5667	2.65957						14:00:13	98.6667	1.82364						12:02:55	99.1667	1.88037						15:36:42	97.7	1.72682						11:47:15	97.15	1.7331						15:21:09	99.2	1.56266
16:27:26	99.7333	2.60595						14:00:23	98.8333	1.82373						12:03:05	99.3333	1.89617						15:36:52	97.8667	1.73791						11:47:25	97.3167	1.73517						15:21:19	99.3667	1.57363
16:27:36	99.9	2.55618						14:00:32	98.9833	1.81274						12:03:15	99.5	1.90941						15:37:02	98.0333	1.7623						11:47:49	97.7167	1.73196						15:21:29	99.5333	1.60176
16:27:46	100.067	2.58519						14:00:42	99.15	1.78603						12:03:25	99.6667	1.91666						15:37:12	98.2	1.74765						11:47:59	97.8833	1.73961						15:21:38	99.6833	1.5778
16:27:56	100.233	2.54708						14:00:52	99.3167	1.74195						12:03:35	99.8333	1.88235						15:37:22	98.3667	1.75062						11:48:08	98.0333	1.75361						15:21:48	99.85	1.59087
16:28:05	100.383	2.55434						14:01:02	99.4833	1.73474						12:03:45	100	1.87725						15:37:32	98.5333	1.76743						11:48:18	98.2	1.7494						15:21:58	100.017	1.5956
16:28:15	100.55	2.58388						14:01:12	99.65	1.79477						12:03:55	100.167	1.88549						15:37:42	98.7	1.81447						11:48:28	98.3667	1.74222						15:22:08	100.183	1.61126
16:28:25	100.717	2.62821						14:01:22	99.8167	1.73763						12:04:04	100.317	1.88222						15:37:51	98.85	1.84829						11:48:38	98.5333	1.75187						15:22:18	100.35	1.60223
16:28:35	100.883	2.69519						14:01:32	99.9833	1.72496						12:04:14	100.483	1.86879						15:38:01	99.0167	1.86061						11:48:49	98.7167	1.75255						15:22:28	100.517	1.59573
16:28:45	101.05	2.74699						14:01:42	100.15	1.75222						12:04:24	100.65	1.88844						15:38:11	99.1833	1.87164						11:48:59	98.8833	1.72532						15:22:38	100.683	1.60606
16:28:55	101.217	2.76398						14:01:52	100.317	1.75913						12:04:34	100.817	1.86592						15:38:21	99.35	1.84788						11:49:09	99.05	1.71358						15:22:48	100.85	1.62258
16:29:05	101.383	2.75417						14:02:01	100.467	1.76946						12:04:44	100.983	1.84552						15:38:31	99.5167	1.85919						11:49:19	99.2167	1.72063						15:22:58	101.017	1.6597
16:29:14	101.533	2.80193						14:02:11	100.633	1.80041						12:04:54	101.15	1.79639						15:38:41	99.6833	1.8817						11:49:29	99.3833	1.71799						15:23:08	101.183	1.70317
16:29:24	101.7	2.75966						14:02:21	100.8	1.8541						12:05:04	101.317	1.80346						15:38:51	99.85	1.85407						11:49:39	99.55	1.74119						15:23:18	101.35	1.67927
16:29:34	101.867	2.72084						14:02:31	100.967	1.86578						12:05:13	101.467	1.83091						15:39:01	100.017	1.86706						11:49:48	99.7	1.72515						15:23:27	101.5	1.64478
16:29:44	102.033	2.79333						14:02:41	101.133	1.84971						12:05:23	101.633	1.82423						15:39:11	100.183	1.85745						11:49:58	99.8667	1.69932						15:23:37	101.667	1.64464
16:29:54	102.2	2.77311						14:02:51	101.3	1.87835						12:05:33	101.8	1.82879						15:39:20	100.333	1.8455						11:50:08	100.033	1.71569						15:23:47	101.833	1.62627
16:30:04	102.367	2.76844						14:03:01	101.467	1.84874						12:05:43	101.967	1.85877						15:39:46	100.767	1.86407						11:50:18	100.2	1.68417						15:23:57	102	1.61526
16:30:14	102.533	2.74891						14:03:11	101.633	1.86076						12:05:53	102.133	1.87219						15:39:56	100.933	1.88257						11:50:28	100.367	1.67243						15:24:07	102.167	1.6114
16:30:23	102.683	2.70828						14:03:21	101.8	1.83399						12:06:03	102.3	1.86861						15:40:07	101.117	1.87911						11:50:38	100.533	1.68234						15:24:17	102.333	1.60185
16:30:33	102.85	2.69612						14:03:31	101.967	1.78722						12:06:13	102.467	1.83208						15:40:17	101.283	1.90813						11:50:48	100.7	1.69156						15:24:26	102.483	1.57272
16:30:44	103.033	2.70798						14:03:40	102.117	1.75256						12:06:37	102.867	1.83885						15:40:27	101.45	1.88503						11:50:58	100.867	1.67086						15:24:36	102.65	1.54105
16:31:07	103.417	2.70477						14:03:50	102.283	1.76701						12:06:47	103.033	1.86305						15:40:36	101.6	1.88757						11:51:08	101.033	1.66366						15:24:46	102.817	1.52349
16:31:17	103.583	2.64279						14:04:00	102.45	1.78389						12:06:57	103.2	1.83164						15:40:46	101.767	1.92259						11:51:18	101.2	1.68764						15:24:55	102.967	1.53064
16:31:26	103.733	2.62331						14:04:10	102.617	1.78688						12:07:07	103.367	1.76836						15:40:56	101.933	1.9414						11:51:27	101.35	1.68768						15:25:05	103.133	1.50292
16:31:36	103.9	2.64636						14:04:20	102.783	1.81824						12:07:17	103.533	1.78444						15:41:06	102.1	1.9517						11:51:37	101.517	1.67703						15:25:14	103.283	1.5031
16:31:46	104.067	2.63025						14:04:30	102.95	1.79873						12:07:27	103.7	1.8023						15:41:16	102.267	1.91745						11:51:47	101.683	1.68676						15:25:24	103.45	1.51058
16:31:56	104.233	2.64739						14:04:40	103.117	1.79402						12:07:37	103.867	1.82845						15:41:26	102.433	1.92399						11:51:57	101.85	1.67223						15:25:33	103.6	1.53485
16:32:06	104.4	2.67698						14:04:50	103.283	1.78606						12:07:46	104.017	1.89424						15:41:36	102.6	1.90754						11:52:07	102.017	1.66771						15:25:43	103.767	1.54234
16:32:16	104.567	2.6442						14:04:59	103.433	1.76633						12:07:56	104.183	1.84801						15:41:46	102.767	1.89953						11:52:17	102.183	1.70054						15:25:52	103.917	1.53405
16:32:26	104.733	2.62346						14:05:09	103.6	1.72357						12:08:06	104.35	1.89662						15:41:55	102.917	1.89547						11:52:27	102.35	1.70311						15:26:02	104.083	1.50492
16:32:35	104.883	2.5768						14:05:19	103.767	1.68796						12:08:16	104.517	1.92208						15:42:05	103.083	1.89812						11:52:37	102.517	1.70667						15:26:12	104.25	1.51877
16:32:45	105.05	2.59399						14:05:29	103.933	1.66827						12:08:26	104.683	1.90022						15:42:15	103.25	1.88926						11:52:46	102.667	1.68114						15:26:22	104.417	1.48897
16:32:55	105.217	2.66576						14:05:39	104.1	1.66795						12:08:36	104.85	1.88038						15:42:25	103.417	1.92561						11:52:56	102.833	1.70933						15:26:31	104.567	1.48056
16:33:05	105.383	2.7137						14:05:49	104.267	1.6487						12:08:46	105.017	1.87883						15:42:35	103.583	1.92705						11:53:06	103	1.6825						15:26:41	104.733	1.43898
16:33:15	105.55	2.80726						14:05:59	104.433	1.67808						12:08:55	105.167	1.92144						15:42:45	103.75	1.92875						11:53:16	103.167	1.71593						15:26:50	104.883	1.42682
16:33:25	105.717	2.8353						14:06:09	104.6	1.63061						12:09:05	105.333	1.9044						15:42:55	103.917	1.91873						11:53:26	103.333	1.70766						15:27:00	105.05	1.43208
16:33:35	105.883	2.7965						14:06:18	104.75	1.59392						12:09:15	105.5	1.87168						15:43:04	104.067	1.91178						11:53:36	103.5	1.72253						15:27:10	105.217	1.48018
16:33:45	106.05	2.74001						14:06:28	104.917	1.55607						12:09:25	105.667	1.87875						15:43:14	104.233	1.90627						11:53:46	103.667	1.73905						15:27:19	105.367	1.49409
16:33:54	106.2	2.7739						14:06:38	105.083	1.54457						12:09:35	105.833	1.89651						15:43:24	104.4	1.91122						11:53:56	103.833	1.73959						15:27:29	105.533	1.53151
16:34:04	106.367	2.79713						14:06:48	105.25	1.54793						12:09:45	106	1.88245						15:43:34	104.567	1.89409						11:54:05	103.983	1.71564						15:27:38	105.683	1.51794
16:34:14	106.533	2.69424						14:06:58	105.417	1.58332						12:09:55	106.167	1.902						15:43:44	104.733	1.8945						11:54:29	104.383	1.71443						15:27:48	105.85	1.49088
16:34:24	106.7	2.77144						14:07:08	105.583	1.61865						12:10:05	106.333	1.89821						15:43:54	104.9	1.88587						11:54:39	104.55	1.72366						15:27:58	106.017	1.49549
16:34:34	106.867	2.75199						14:07:18	105.75	1.65765						12:10:15	106.5	1.89661						15:44:04	105.067	1.89406						11:54:49	104.717	1.70248						15:28:07	106.167	1.51654
16:34:44	107.033	2.70666						14:07:28	105.917	1.66467						12:10:25	106.667	1.90488						15:44:14	105.233	1.88883						11:54:59	104.883	1.70804						15:28:17	106.333	1.54294
16:34:54	107.2	2.70287						14:07:37	106.067	1.64212						12:10:34	106.817	1.92238						15:44:23	105.383	1.90347						11:55:09	105.05	1.66855						15:28:27	106.5	1.52547
16:35:04	107.367	2.71427						14:07:48	106.25	1.62807						12:10:44	106.983	1.89583						15:44:33	105.55	1.90364						11:55:19	105.217	1.68378						15:28:37	106.667	1.50595
16:35:13	107.517	2.62734						14:07:58	106.417	1.60778						12:10:54	107.15	1.87513						15:44:43	105.717	1.88349						11:55:29	105.383	1.70796						15:28:47	106.833	1.54652
16:35:23	107.683	2.58338						14:08:16	106.717	1.63632						12:11:04	107.317	1.84767						15:44:53	105.883	1.90277						11:55:39	105.55	1.75808						15:28:57	107	1.51148
16:35:33	107.85	2.62366						14:08:26	106.883	1.65469						12:11:14	107.483	1.84828						15:45:03	106.05	1.91109						11:55:49	105.717	1.75089						15:29:07	107.167	1.52937
16:35:43	108.017	2.64961						14:08:36	107.05	1.68179						12:11:24	107.65	1.85076						15:45:13	106.217	1.93487						11:55:59	105.883	1.75824						15:29:17	107.333	1.51376
16:35:53	108.183	2.57537						14:08:46	107.217	1.68103						12:11:34	107.817	1.84459						15:45:23	106.383	1.91603						11:56:09	106.05	1.73338						15:29:27	107.5	1.53115
16:36:03	108.35	2.58835						14:08:55	107.367	1.66497						12:11:44	107.983	1.83227						15:45:33	106.55	1.91672						11:56:18	106.2	1.69776						15:29:53	107.933	1.54314
16:36:12	108.5	2.55331						14:09:05	107.533	1.67208						12:11:53	108.133	1.81137						15:45:42	106.7	1.94541						11:56:28	106.367	1.68543						15:30:03	108.1	1.58977
16:36:22	108.667	2.57997						14:09:15	107.7	1.69961						12:12:03	108.3	1.83076						15:45:52	106.867	1.99676						11:56:38	106.533	1.65455						15:30:13	108.267	1.59506
16:36:32	108.833	2.58128						14:09:25	107.867	1.69248						12:12:13	108.467	1.79665						15:46:02	107.033	2.00738						11:56:48	106.7	1.65531						15:30:23	108.433	1.58152
16:36:42	109	2.53681						14:09:35	108.033	1.68705						12:12:23	108.633	1.80801						15:46:12	107.2	1.9927						11:56:58	106.867	1.65427						15:30:33	108.6	1.61523
16:36:52	109.167	2.56446						14:09:45	108.2	1.65943						12:12:33	108.8	1.79227						15:46:22	107.367	1.98737						11:57:08	107.033	1.66635						15:30:43	108.767	1.63942
16:37:02	109.333	2.52372						14:09:55	108.367	1.67678						12:12:43	108.967	1.78548						15:46:32	107.533	2.02194						11:57:18	107.2	1.6726						15:30:53	108.933	1.58706
16:37:12	109.5	2.5016						14:10:05	108.533	1.68249						12:12:53	109.133	1.7797						15:46:42	107.7	2.00535						11:57:29	107.383	1.69789						15:31:03	109.1	1.61253
16:37:21	109.65	2.538						14:10:14	108.683	1.69375						12:13:03	109.3	1.81821						15:46:52	107.867	2.00659						11:57:39	107.55	1.72942						15:31:12	109.25	1.64251
16:37:31	109.817	2.51085						14:10:24	108.85	1.67241						12:13:12	109.45	1.81373						15:47:01	108.017	1.98541						11:57:48	107.7	1.72765						15:31:22	109.417	1.62602
16:37:41	109.983	2.54849						14:10:34	109.017	1.66057						12:13:22	109.617	1.84347						15:47:11	108.183	2.00037						11:57:58	107.867	1.74042						15:31:32	109.583	1.62132
16:37:51	110.15	2.5034						14:10:44	109.183	1.70711						12:13:32	109.783	1.82941						15:47:21	108.35	2.02663						11:58:08	108.033	1.72856						15:31:42	109.75	1.5952
16:38:01	110.317	2.42985						14:10:54	109.35	1.72023						12:13:42	109.95	1.9277						15:47:32	108.533	2.01677						11:58:18	108.2	1.7334						15:31:52	109.917	1.56591
16:38:11	110.483	2.43196						14:11:04	109.517	1.68163						12:13:52	110.117	1.93429						15:48:00	109	1.98596						11:58:28	108.367	1.74812						15:32:02	110.083	1.53119
16:38:21	110.65	2.46128						14:11:14	109.683	1.65221						12:14:02	110.283	1.97359						15:48:10	109.167	2.00737						11:58:38	108.533	1.75477						15:32:12	110.25	1.54725
16:38:31	110.817	2.42595						14:11:24	109.85	1.64272						12:14:12	110.45	1.95018						15:48:19	109.317	1.98609						11:58:48	108.7	1.75046						15:32:22	110.417	1.59117
16:38:40	110.967	2.49461						14:11:34	110.017	1.65966						12:14:22	110.617	1.91141						15:48:29	109.483	1.99884						11:58:57	108.85	1.74374						15:32:31	110.567	1.6289
16:38:50	111.133	2.50982						14:11:43	110.167	1.67295						12:14:32	110.783	1.8844						15:48:39	109.65	1.98968						11:59:07	109.017	1.74936						15:32:41	110.733	1.59944
16:39:00	111.3	2.51273						14:11:53	110.333	1.66108						12:14:41	110.933	1.86298						15:48:49	109.817	1.95402						11:59:17	109.183	1.75166						15:32:51	110.9	1.58089
16:39:11	111.483	2.5488						14:12:03	110.5	1.65313						12:14:52	111.117	1.85361						15:48:59	109.983	1.89212						11:59:27	109.35	1.76642						15:33:01	111.067	1.58499
16:39:34	111.867	2.54582						14:12:13	110.667	1.6962						12:15:02	111.283	1.83816						15:49:09	110.15	1.9085						11:59:37	109.517	1.7549						15:33:11	111.233	1.57668
16:39:44	112.033	2.53575						14:12:23	110.833	1.7208						12:15:12	111.45	1.84406						15:49:19	110.317	1.92478						11:59:47	109.683	1.77998						15:33:21	111.4	1.53448
16:39:54	112.2	2.60935						14:12:33	111	1.71871						12:15:38	111.883	1.83746						15:49:29	110.483	1.9382						11:59:57	109.85	1.80274						15:33:31	111.567	1.50061
16:40:04	112.367	2.55432						14:12:43	111.167	1.71699						12:15:48	112.05	1.8655						15:49:38	110.633	1.92078						12:00:06	110	1.80496						15:33:41	111.733	1.49479
16:40:14	112.533	2.59484						14:12:52	111.317	1.72277						12:15:58	112.217	1.88315						15:49:48	110.8	1.92176						12:00:16	110.167	1.84503						15:33:51	111.9	1.49081
16:40:23	112.683	2.55122						14:13:02	111.483	1.71758						12:16:07	112.367	1.89133						15:49:58	110.967	1.92722						12:00:26	110.333	1.86857						15:34:01	112.067	1.50848
16:40:33	112.85	2.55635						14:13:12	111.65	1.76443						12:16:17	112.533	1.89276						15:50:08	111.133	1.90568						12:00:36	110.5	1.88062						15:34:11	112.233	1.49351
16:40:43	113.017	2.57531						14:13:22	111.817	1.75302						12:16:27	112.7	1.88573						15:50:18	111.3	1.89652						12:00:46	110.667	1.88217						15:34:21	112.4	1.49517
16:40:53	113.183	2.57256						14:13:32	111.983	1.75589						12:16:37	112.867	1.87865						15:50:28	111.467	1.8637						12:00:56	110.833	1.85731						15:34:31	112.567	1.47471
16:41:03	113.35	2.57382						14:13:42	112.15	1.81157						12:16:47	113.033	1.9194						15:50:38	111.633	1.86606						12:01:06	111	1.84415						15:34:41	112.733	1.4622
16:41:13	113.517	2.54705						14:13:52	112.317	1.78963						12:16:57	113.2	1.91729						15:50:48	111.8	1.86844						12:01:16	111.167	1.84792						15:34:50	112.883	1.46482
16:41:23	113.683	2.52186						14:14:02	112.483	1.7907						12:17:07	113.367	1.95013						15:50:58	111.967	1.85146						12:01:25	111.317	1.86985						15:35:00	113.05	1.43705
16:41:32	113.833	2.50062						14:14:11	112.633	1.80859						12:17:17	113.533	1.97925						15:51:07	112.117	1.86847						12:01:35	111.483	1.84745						15:35:10	113.217	1.43592
16:41:42	114	2.49608						14:14:21	112.8	1.83024						12:17:26	113.683	2.01629						15:51:17	112.283	1.86428						12:01:45	111.65	1.84878						15:35:20	113.383	1.40511
16:41:52	114.167	2.49643						14:14:31	112.967	1.83819						12:17:36	113.85	2.04725						15:54:59	115.983	1.84138						12:01:55	111.817	1.86266						15:35:30	113.55	1.37406
16:42:02	114.333	2.47091						14:14:41	113.133	1.82469						12:17:46	114.017	2.04154						15:55:09	116.15	1.87145						12:02:05	111.983	1.82423						15:35:40	113.717	1.41168
16:42:12	114.5	2.47132						14:14:51	113.3	1.7748						12:17:56	114.183	1.98914						15:55:19	116.317	1.86132						12:02:25	112.317	1.8187						15:35:50	113.883	1.44095
16:42:22	114.667	2.46125						14:15:01	113.467	1.80589						12:18:06	114.35	1.98589						15:55:29	116.483	1.87001						12:02:35	112.483	1.85231						15:36:00	114.05	1.43706
16:42:32	114.833	2.51856						14:15:11	113.633	1.71032						12:18:16	114.517	1.95189						15:55:39	116.65	1.86616						12:02:45	112.65	1.83498						15:36:10	114.217	1.46376
16:42:41	114.983	2.51936						14:15:21	113.8	1.70427						12:18:26	114.683	1.94737						15:55:48	116.8	1.86684						12:02:54	112.8	1.81437						15:36:28	114.517	1.46331
16:42:51	115.15	2.54088						14:15:31	113.967	1.68811						12:18:36	114.85	1.93098						15:55:58	116.967	1.85301						12:03:04	112.967	1.83152						15:36:38	114.683	1.47061
16:43:01	115.317	2.55358						14:15:40	114.117	1.70184						12:18:45	115	1.93827						15:56:08	117.133	1.86845						12:03:14	113.133	1.80911						15:36:48	114.85	1.46314
16:43:11	115.483	2.51353						14:15:50	114.283	1.74872						12:18:55	115.167	1.95072						15:56:18	117.3	1.84369						12:03:24	113.3	1.81141						15:36:58	115.017	1.52184
16:43:21	115.65	2.4462						14:16:00	114.45	1.7875						12:19:05	115.333	1.94007						15:56:24	117.4	1.8787						12:03:34	113.467	1.82704						15:37:08	115.183	1.53686
16:43:31	115.817	2.45996						14:16:10	114.617	1.74695						12:19:15	115.5	1.88049						15:56:24	117.4	1.88373						12:03:44	113.633	1.86858						15:37:18	115.35	1.5423
16:43:41	115.983	2.47508						14:16:20	114.783	1.69951						12:19:25	115.667	1.89222						15:56:24	117.4	1.86196						12:03:54	113.8	1.84912						15:37:28	115.517	1.54058
16:43:51	116.15	2.42723						14:16:30	114.95	1.7028						12:19:35	115.833	1.92023						15:56:24	117.4	1.85017						12:04:04	113.967	1.82193						15:37:34	115.617	1.57554
16:44:00	116.3	2.38234						14:16:40	115.117	1.69295						12:19:45	116	1.90657						15:56:24	117.4	1.86356						12:04:14	114.133	1.84291						15:37:34	115.617	1.58034
16:44:10	116.467	2.36178						14:16:50	115.283	1.69034						12:19:55	116.167	1.91396						15:56:24	117.4	1.88405						12:04:24	114.3	1.85933						15:37:34	115.617	1.58517
16:44:20	116.633	2.33504						14:16:59	115.433	1.69364						12:20:05	116.333	1.90639						15:56:24	117.4	1.87497						12:04:34	114.467	1.8634						15:37:34	115.617	1.57063
16:44:30	116.8	2.35952						14:17:09	115.6	1.70792						12:20:14	116.483	1.88724						15:56:24	117.4	1.89004						12:04:43	114.617	1.87135						15:37:34	115.617	1.58398
16:44:40	116.967	2.37117						14:17:19	115.767	1.77866						12:20:24	116.65	1.89897						15:56:24	117.4	1.89739						12:04:51	114.75	1.83413						15:37:34	115.617	1.59499
16:44:50	117.133	2.38209						14:17:29	115.933	1.82069						12:20:34	116.817	1.87933						15:56:24	117.4	1.8905						12:04:51	114.75	1.84709						15:37:34	115.617	1.61306
16:45:00	117.3	2.43453						14:17:39	116.1	1.86487						12:20:44	116.983	1.86062						15:56:24	117.4	1.88543						12:04:51	114.75	1.8554						15:37:34	115.617	1.61882
16:45:09	117.45	2.40312						14:17:49	116.267	1.88656						12:20:54	117.15	1.8534						15:56:24	117.4	1.90356						12:04:51	114.75	1.87029						15:37:34	115.617	1.65426
16:45:19	117.617	2.3413						14:17:59	116.433	1.87197						12:21:04	117.317	1.84674						15:56:24	117.4	1.88505						12:04:51	114.75	1.85483
16:45:29	117.783	2.32937						14:18:09	116.6	1.86456						12:21:14	117.483	1.79358						15:56:24	117.4	1.88135						12:04:51	114.75	1.87958
16:45:39	117.95	2.30314						14:18:19	116.767	1.81581						12:21:24	117.65	1.79782						15:56:24	117.4	1.88899						12:04:51	114.75	1.8631
16:45:49	118.117	2.35358						14:18:40	117.117	1.82178						12:21:34	117.817	1.81558						15:56:24	117.4	1.90698						12:04:51	114.75	1.86943
16:45:59	118.283	2.33642						14:18:50	117.283	1.85585						12:21:43	117.967	1.83313						15:56:24	117.4	1.90549						12:04:51	114.75	1.86116
16:46:09	118.45	2.35163						14:19:00	117.45	1.89069						12:21:53	118.133	1.80943						15:56:24	117.4	1.91655						12:04:51	114.75	1.85072
16:46:18	118.6	2.34881						14:19:10	117.617	1.86247						12:22:03	118.3	1.8192						15:56:24	117.4	1.92529						12:04:51	114.75	1.86142
16:46:28	118.767	2.30048						14:19:20	117.783	1.89463						12:22:13	118.467	1.85116						15:56:24	117.4	1.93046						12:04:51	114.75	1.86023
16:46:38	118.933	2.32263						14:19:29	117.933	1.87884						12:22:23	118.633	1.79963						15:56:24	117.4	1.95208						12:04:51	114.75	1.86001
16:46:48	119.1	2.28124						14:19:39	118.1	1.83884						12:22:33	118.8	1.78021						15:56:24	117.4	1.94504						12:04:51	114.75	1.85871
16:46:58	119.267	2.26358						14:19:49	118.267	1.81929						12:22:43	118.967	1.80069						15:56:24	117.4	1.95176						12:04:51	114.75	1.86821
16:47:08	119.433	2.2928						14:19:59	118.433	1.82758						12:22:52	119.117	1.77321						15:56:24	117.4	1.95056						12:04:51	114.75	1.86622
16:47:18	119.6	2.27657						14:20:09	118.6	1.8426						12:23:02	119.283	1.80208						15:56:24	117.4	1.96073						12:04:51	114.75	1.90426
16:47:28	119.767	2.25808						14:20:19	118.767	1.87301						12:23:12	119.45	1.8417						15:56:24	117.4	1.95138						12:04:51	114.75	1.89081
16:47:38	119.933	2.29075						14:20:29	118.933	1.90648						12:23:37	119.867	1.83732						15:56:24	117.4	1.95707						12:04:51	114.75	1.86275
16:47:48	120.1	2.30581						14:20:38	119.083	1.92862						12:23:47	120.033	1.85857						15:56:24	117.4	1.96117						12:04:51	114.75	1.8407
16:47:58	120.267	2.26133						14:20:48	119.25	1.93371						12:23:57	120.2	1.88009						15:56:24	117.4	1.95112						12:04:51	114.75	1.85317
16:48:08	120.433	2.22446						14:20:58	119.417	1.90956						12:24:07	120.367	1.91687						15:56:24	117.4	1.94364						12:04:51	114.75	1.8621
16:48:31	120.817	2.22418						14:21:08	119.583	1.85811						12:24:17	120.533	1.90164						15:56:24	117.4	1.95814						12:04:51	114.75	1.87425
16:48:41	120.983	2.22414						14:21:18	119.75	1.85589						12:24:26	120.683	1.90595						15:56:24	117.4	1.95701						12:04:51	114.75	1.89241
16:48:51	121.15	2.25181						14:21:28	119.917	1.82071						12:24:36	120.85	1.9068						15:56:24	117.4	1.9385						12:04:51	114.75	1.91257
16:49:00	121.3	2.22991						14:21:38	120.083	1.79801						12:24:46	121.017	1.89399						15:56:24	117.4	1.91638						12:04:51	114.75	1.92241
16:49:10	121.467	2.26845						14:21:48	120.25	1.8033						12:24:56	121.183	1.93074						15:56:24	117.4	1.91518						12:04:51	114.75	1.93135
16:49:20	121.633	2.21888						14:21:57	120.4	1.7883						12:25:06	121.35	1.92289						15:56:24	117.4	1.91012						12:04:51	114.75	1.94595
16:49:30	121.8	2.20864						14:22:07	120.567	1.84392						12:25:16	121.517	1.96601						15:56:24	117.4	1.90406						12:04:51	114.75	1.95122
16:49:40	121.967	2.19261						14:22:17	120.733	1.80974						12:25:26	121.683	1.96973						15:56:24	117.4	1.87628						12:04:51	114.75	1.95171
16:49:50	122.133	2.17737						14:22:27	120.9	1.79473						12:25:36	121.85	2.02594						15:56:24	117.4	1.88052						12:04:51	114.75	1.94493
16:50:00	122.3	2.19179						14:22:37	121.067	1.78741						12:25:45	122	1.98961						15:56:24	117.4	1.88276						12:04:51	114.75	1.91744
16:50:10	122.467	2.23004						14:22:47	121.233	1.79544						12:25:55	122.167	2.00876						15:56:24	117.4	1.88967						12:04:51	114.75	1.92383
16:50:20	122.633	2.21866						14:22:57	121.4	1.81093						12:26:05	122.333	1.99349						15:56:24	117.4	1.90118						12:04:51	114.75	1.92416
16:50:29	122.783	2.22211						14:23:07	121.567	1.84108						12:26:15	122.5	2.01783						15:56:24	117.4	1.91033						12:04:51	114.75	1.93577
16:50:39	122.95	2.2434						14:23:16	121.717	1.82825						12:26:25	122.667	1.97756						15:56:24	117.4	1.92453						12:04:51	114.75	1.96765
16:50:49	123.117	2.26313						14:23:26	121.883	1.87071						12:26:35	122.833	1.99152						15:56:24	117.4	1.94004						12:04:51	114.75	1.96362
16:50:59	123.283	2.19912						14:23:36	122.05	1.88613						12:26:45	123	1.97894						15:56:24	117.4	1.94117						12:04:51	114.75	1.96896
16:51:09	123.45	2.21622						14:23:46	122.217	1.9578						12:27:11	123.433	2.00546						15:56:24	117.4	1.96598						12:04:51	114.75	1.99263
16:51:19	123.617	2.17211						14:23:56	122.383	1.9813						12:27:21	123.6	2.03351						15:56:24	117.4	1.96074						12:04:51	114.75	1.9876
16:51:29	123.783	2.24644						14:24:06	122.55	1.92481						12:27:31	123.767	2.04823						15:56:24	117.4	1.96695						12:04:51	114.75	1.99266
16:51:39	123.95	2.20031						14:24:16	122.717	1.92529						12:27:41	123.933	2.06894						15:56:24	117.4	1.99499						12:04:51	114.75	2.01116
16:51:48	124.1	2.14613						14:24:25	122.867	1.92949						12:27:51	124.1	2.07551						15:56:24	117.4	2.03789						12:04:51	114.75	2.00744
16:51:58	124.267	2.11879						14:24:35	123.033	1.90102						12:28:01	124.267	2.1239						15:56:24	117.4	2.03073						12:04:51	114.75	2.02829
16:52:08	124.433	2.09132						14:24:45	123.2	1.92162						12:28:11	124.433	2.1336						15:56:24	117.4	2.02847						12:04:51	114.75	2.00446
16:52:18	124.6	2.08046						14:24:55	123.367	1.89541						12:28:20	124.583	2.13943						15:56:24	117.4	2.01269						12:04:51	114.75	2.00385
16:52:28	124.767	2.12759						14:25:05	123.533	1.91407						12:28:30	124.75	2.11373						15:56:24	117.4	2.01597						12:04:51	114.75	2.00613
16:52:38	124.933	2.14028						14:25:15	123.7	1.90792						12:28:40	124.917	2.0891						15:56:24	117.4	2.01092						12:04:51	114.75	1.98351
16:52:48	125.1	2.15623						14:25:25	123.867	1.93051						12:28:45	125	2.06525						15:56:24	117.4	2.02537						12:04:51	114.75	1.97586
16:52:57	125.25	2.17902						14:25:35	124.033	1.91671						12:28:45	125	2.09082						15:56:24	117.4	2.03799						12:04:51	114.75	1.98473
16:53:07	125.417	2.1809						14:25:45	124.2	1.8994						12:28:45	125	2.1145						15:56:24	117.4	2.03973						12:04:51	114.75	1.97786
16:53:17	125.583	2.12227						14:25:55	124.367	1.85713						12:28:45	125	2.13173						15:56:24	117.4	2.04031						12:04:51	114.75	1.99287
16:53:27	125.75	2.09538						14:26:04	124.517	1.84888						12:28:45	125	2.11357						15:56:24	117.4	2.03012						12:04:51	114.75	2.00704
16:53:37	125.917	2.07035						14:26:14	124.683	1.85975						12:28:45	125	2.13921						15:56:24	117.4	2.0413						12:04:51	114.75	2.01242
16:53:47	126.083	2.07917						14:26:24	124.85	1.81341						12:28:45	125	2.09682						15:56:24	117.4	2.0605						12:04:51	114.75	2.00768
16:53:57	126.25	2.07706						14:26:34	125.017	1.80164						12:28:45	125	2.08185						15:56:24	117.4	2.05961						12:04:51	114.75	2.01422
16:54:06	126.4	2.09607						14:26:44	125.183	1.789						12:28:45	125	2.07746						15:56:24	117.4	2.06092						12:04:51	114.75	2.02571
16:54:16	126.567	2.10703						14:26:54	125.35	1.75288						12:28:45	125	2.0805						15:56:24	117.4	2.06528						12:04:51	114.75	2.03096
16:54:26	126.733	2.11078						14:27:04	125.517	1.7225						12:28:45	125	2.08671						15:56:24	117.4	2.07193						12:04:51	114.75	2.051
16:54:36	126.9	2.09643						14:27:14	125.683	1.73817						12:28:45	125	2.10132						15:56:24	117.4	2.07843						12:04:51	114.75	2.07238
16:54:46	127.067	2.08968						14:27:24	125.85	1.71083						12:28:45	125	2.10175						15:56:24	117.4	2.08562						12:04:51	114.75	2.05373
16:54:56	127.233	2.04055						14:27:33	126	1.77133						12:28:45	125	2.12221						15:56:24	117.4	2.09268						12:04:51	114.75	2.07705
16:55:06	127.4	2.03017						14:27:43	126.167	1.80075						12:28:45	125	2.11704						15:56:24	117.4	2.09966						12:04:51	114.75	2.10265
16:55:16	127.567	1.98155						14:27:53	126.333	1.81631						12:28:45	125	2.16667						15:56:24	117.4	2.10676						12:04:51	114.75	2.11242
16:55:25	127.717	1.98374						14:28:03	126.5	1.81513						12:28:45	125	2.17834						15:56:24	117.4	2.114						12:04:51	114.75	2.12967
16:55:35	127.883	1.98811						14:28:13	126.667	1.77858						12:28:45	125	2.18192						15:56:24	117.4	2.12126						12:04:51	114.75	2.12265
16:55:45	128.05	2.03453						14:28:23	126.833	1.76253						12:28:45	125	2.19208						15:56:24	117.4	2.12126						12:04:51	114.75	2.1233
16:55:55	128.217	2.05685						14:28:33	127	1.75434						12:28:45	125	2.2345						15:56:24	117.4	2.12126						12:04:51	114.75	2.09879
16:56:05	128.383	2.04695						14:28:42	127.15	1.78876						12:28:45	125	2.23794														12:04:51	114.75	2.10541
16:56:16	128.567	2.0796						14:28:52	127.317	1.777						12:28:45	125	2.23678														12:04:51	114.75	2.15117
16:56:39	128.95	2.11385						14:29:03	127.5	1.77809						12:28:45	125	2.22245														12:04:51	114.75	2.14032
16:56:49	129.117	2.12034						14:29:06	127.55	1.81353						12:28:45	125	2.21543														12:04:51	114.75	2.11281
16:56:59	129.283	2.17608						14:29:06	127.55	1.81752						12:28:45	125	2.20713														12:04:51	114.75	2.12009
16:57:09	129.45	2.16332						14:29:06	127.55	1.79476						12:28:45	125	2.21868														12:04:51	114.75	2.12126
16:57:19	129.617	2.18765						14:29:06	127.55	1.77682						12:28:45	125	2.22461														12:04:51	114.75	2.12126
16:57:29	129.783	2.12905						14:29:06	127.55	1.77148						12:28:45	125	2.21331														12:04:51	114.75	2.12126
16:57:39	129.95	2.09501						14:29:06	127.55	1.75598						12:28:45	125	2.2452
16:57:49	130.117	2.05406						14:29:06	127.55	1.7663						12:28:45	125	2.27305
16:57:59	130.283	2.07354						14:29:06	127.55	1.76971						12:28:45	125	2.27161
16:58:09	130.45	2.06082						14:29:06	127.55	1.80813						12:28:45	125	2.31409
16:58:19	130.617	2.06291						14:29:06	127.55	1.84882						12:28:45	125	2.29378
16:58:28	130.767	2.03759						14:29:06	127.55	1.86985						12:28:45	125	2.26815
16:58:38	130.933	2.03646						14:29:06	127.55	1.85853						12:28:45	125	2.27718
16:58:48	131.1	2.02524						14:29:06	127.55	1.85285						12:28:45	125	2.29787
16:58:58	131.267	2.03155						14:29:06	127.55	1.87851						12:28:45	125	2.27481
16:59:08	131.433	2.00502						14:29:06	127.55	1.85046						12:28:45	125	2.2628
16:59:18	131.6	1.99775						14:29:06	127.55	1.84861						12:28:45	125	2.32151
16:59:28	131.767	1.97991						14:29:06	127.55	1.8686						12:28:45	125	2.34775
16:59:37	131.917	2.02012														12:28:45	125	2.32955
16:59:47	132.083	2.03264														12:28:45	125	2.35532
16:59:57	132.25	1.98766														12:28:45	125	2.32301
17:00:07	132.417	1.98069														12:28:45	125	2.29519
17:00:17	132.583	2.00227														12:28:45	125	2.31039
17:00:27	132.75	2.03618														12:28:45	125	2.2988
17:00:37	132.917	2.01568														12:28:45	125	2.27646
17:00:47	133.083	2.02543														12:28:45	125	2.2632
17:00:56	133.233	2.03036														12:28:45	125	2.30016
17:01:06	133.4	2.04098														12:28:45	125	2.29257
17:01:16	133.567	1.99678														12:28:45	125	2.29705
17:01:26	133.733	1.99894														12:28:45	125	2.30832
17:01:36	133.9	1.96607														12:28:45	125	2.28606
17:01:46	134.067	2.00934														12:28:45	125	2.29899
17:01:56	134.233	1.99366														12:28:45	125	2.25923
17:02:05	134.383	2.0048														12:28:45	125	2.26855
17:02:15	134.55	1.99218														12:28:45	125	2.23831
17:02:25	134.717	1.9767														12:28:45	125	2.2416
17:02:35	134.883	1.95136														12:28:45	125	2.22963
17:02:45	135.05	1.94678														12:28:45	125	2.2088
17:02:55	135.217	1.95454														12:28:45	125	2.17765
17:03:05	135.383	1.99231														12:28:45	125	2.16149
17:03:15	135.55	1.97962														12:28:45	125	2.13639
17:03:25	135.717	2.00683														12:28:45	125	2.13336
17:03:34	135.867	2.00889														12:28:45	125	2.13896
17:03:44	136.033	1.99027														12:28:45	125	2.13844
17:03:54	136.2	1.95862														12:28:45	125	2.13793
17:04:04	136.367	1.96833														12:28:45	125	2.13726
17:04:14	136.533	2.00689														12:28:45	125	2.13262
17:04:24	136.7	2.02852														12:28:45	125	2.13153
17:04:34	136.867	1.98805														12:28:45	125	2.12954
17:04:57	137.25	1.9939														12:28:45	125	2.12702
17:05:07	137.417	1.98745														12:28:45	125	2.12403
17:05:17	137.583	1.99286														12:28:45	125	2.12126
17:05:27	137.75	2.00875														12:28:45	125	2.12126
17:05:37	137.917	1.96881
17:05:47	138.083	1.95972
17:05:57	138.25	1.98131
17:06:07	138.417	1.98379
17:06:16	138.567	2.00797
17:06:26	138.733	1.99898
17:06:36	138.9	2.00929
17:06:46	139.067	2.00585
17:06:56	139.233	1.99145
17:07:06	139.4	1.9841
17:07:16	139.567	1.98665
17:07:25	139.717	1.97521
17:07:35	139.883	1.979
17:07:45	140.05	1.97671
17:07:55	140.217	2.00916
17:08:05	140.383	1.9937
17:08:15	140.55	1.99318
17:08:17	140.583	1.97881
17:08:17	140.583	1.93527
17:08:17	140.583	1.94717
[truncated: 54 more columns]

## Sheet: Summary (Figure 6)
			Moisture (%)
			Calibration 850 L/min							err av	0.132042		0.867958
		All data	Validation 850 L/min							err stdev	0.18875																						Lower than 20%
		Moisture, LoD (%)	Validation 600 L/min	Residual	Residual	Residual					X	Y	Y=0.87 X	Y=1.13 X			Y	X																Moisture (%)	Moisture (%), Predicted						x
1	Batch 1	30.39	31.6947	-0.0130467	-0.0429309	-1.30467					0	0	0	0			0	0	0.132042	-0.132042												1	Batch 1	20.56	19.6927
	Batch 1	28.34	30.5144	-0.0217435	-0.0767239	-2.17435					35	35	30.3785	39.6215			35	0	0.132042	-0.132042													Batch 1	15.59	13.9621
	Batch 1	24.29	24.0003	0.00289668	0.0119254	0.289668																											Batch 1	9.5	10.0307
	Batch 1	20.56	19.6927	0.00867278	0.0421828	0.867278																											Batch 1	4.58	5.53063
	Batch 1	15.59	13.9621	0.0162794	0.104422	1.62794																											Batch 1	2.76	2.79737
	Batch 1	9.5	10.0307	-0.00530744	-0.0558678	-0.530744																											Batch 1	2.69	2.58868
	Batch 1	4.58	5.53063	-0.00950629	-0.207561	-0.950629																											Batch 1	2.69	2.34299
	Batch 1	2.76	2.79737	-0.00037368	-0.0135391	-0.037368																											Batch 1	2.71	2.80726
	Batch 1	2.69	2.58868	0.00101316	0.0376639	0.101316																											Batch 1	2.77	2.5488
	Batch 1	2.69	2.34299	0.00347012	0.129001	0.347012																											Batch 1	2.23	2.22446
	Batch 1	2.71	2.80726	-0.00097258	-0.0358886	-0.097258																											Batch 1	2.03	2.0796
	Batch 1	2.77	2.5488	0.00221203	0.0798567	0.221203																											Batch 1	2	1.9939
	Batch 1	2.23	2.22446	5.535e-05	0.00248206	0.005535
	Batch 1	2.03	2.0796	-0.00049597	-0.024432	-0.049597																										2	Batch 2	18.82	19.6016
	Batch 1	2	1.9939	6.102e-05	0.003051	0.006102																											Batch 2	12.09	11.4544
																																	Batch 2	6.12	5.5633
2	Batch 2	31.57	27.8868	0.0368319	0.116667	3.68319																											Batch 2	2.73	3.24276
	Batch 2	28.82	27.5295	0.0129053	0.0447789	1.29053																											Batch 2	2.15	2.06572
	Batch 2	24.6	24.6152	-0.00015196	-0.000617724	-0.015196																											Batch 2	2.17	2.27223
	Batch 2	18.82	19.6016	-0.00781643	-0.0415326	-0.781643																											Batch 2	2.11	2.22812
	Batch 2	12.09	11.4544	0.0063557	0.0525699	0.63557																											Batch 2	2	1.90776
	Batch 2	6.12	5.5633	0.00556699	0.0909639	0.556699																											Batch 2	1.98	1.90971
	Batch 2	2.73	3.24276	-0.00512763	-0.187825	-0.512763																											Batch 2	1.76	1.63632
	Batch 2	2.15	2.06572	0.00084283	0.0392014	0.084283																											Batch 2	1.77	1.82178
	Batch 2	2.17	2.27223	-0.00102229	-0.0471101	-0.102229
	Batch 2	2.11	2.22812	-0.00118118	-0.0559801	-0.118118																										3	Batch 3	18.69	18.9987
	Batch 2	2	1.90776	0.00092238	0.046119	0.092238																											Batch 3	12.69	11.0419
	Batch 2	1.98	1.90971	0.00070287	0.0354985	0.070287																											Batch 3	6.2	5.64231
	Batch 2	1.76	1.63632	0.00123683	0.0702744	0.123683																											Batch 3	3.13	3.80428
	Batch 2	1.77	1.82178	-0.00051784	-0.0292565	-0.051784																											Batch 3	2.46	2.29489
																																	Batch 3	2.21	2.22128
3	Batch 3	32.45	27.2708	0.0517919	0.159605	5.17919																											Batch 3	2	2.04707
	Batch 3	30.13	26.5024	0.0362758	0.120398	3.62758																											Batch 3	2.03	1.97549
	Batch 3	26.85	30.5723	-0.0372235	-0.138635	-3.72235																											Batch 3	1.89	1.83885
	Batch 3	22.84	27.1692	-0.0432921	-0.189545	-4.32921																											Batch 3	1.84	1.83746
	Batch 3	18.69	18.9987	-0.00308668	-0.0165151	-0.308668																											Batch 3	1.86	1.83732
	Batch 3	12.69	11.0419	0.016481	0.129874	1.6481																											Batch 3	1.96	2.00546
	Batch 3	6.2	5.64231	0.0055769	0.08995	0.55769
	Batch 3	3.13	3.80428	-0.00674277	-0.215424	-0.674277																										4	Batch 4	14.71	14.3551
	Batch 3	2.46	2.29489	0.00165109	0.0671175	0.165109																											Batch 4	8.44	7.58997
	Batch 3	2.21	2.22128	-0.00011282	-0.00510498	-0.011282																											Batch 4	4.02	4.4145
	Batch 3	2	2.04707	-0.00047071	-0.0235355	-0.047071																											Batch 4	2.29	2.669
	Batch 3	2.03	1.97549	0.00054509	0.0268517	0.054509																											Batch 4	2.06	2.10255
	Batch 3	1.89	1.83885	0.0005115	0.0270635	0.05115																											Batch 4	1.93	1.93229
	Batch 3	1.84	1.83746	2.544e-05	0.00138261	0.002544																											Batch 4	1.87	1.77766
	Batch 3	1.86	1.83732	0.00022684	0.0121957	0.022684																											Batch 4	1.77	1.85056
	Batch 3	1.96	2.00546	-0.00045456	-0.0231918	-0.045456																											Batch 4	1.87	1.74057
																																	Batch 4	1.86	1.86407
4	Batch 4	30.1	31.349	-0.0124901	-0.0414954	-1.24901																											Batch 4	1.85	2.01677
	Batch 4	25.93	26.5387	-0.00608663	-0.0234733	-0.608663
	Batch 4	20.43	18.8881	0.0154193	0.0754737	1.54193																										5	Batch 5	16.48	15.3039
	Batch 4	14.71	14.3551	0.00354887	0.0241256	0.354887																											Batch 5	8.49	7.12735
	Batch 4	8.44	7.58997	0.00850034	0.100715	0.850034																											Batch 5	5.5	5.4141
	Batch 4	4.02	4.4145	-0.00394501	-0.0981346	-0.394501																											Batch 5	2.95	3.78837
	Batch 4	2.29	2.669	-0.00379003	-0.165503	-0.379003																											Batch 5	2.34	2.36653
	Batch 4	2.06	2.10255	-0.00042545	-0.0206529	-0.042545																											Batch 5	2.16	2.06636
	Batch 4	1.93	1.93229	-2.293e-05	-0.00118808	-0.002293																											Batch 5	2.08	1.9922
	Batch 4	1.87	1.77766	0.00092338	0.0493786	0.092338																											Batch 5	2.06	1.75608
	Batch 4	1.77	1.85056	-0.0008056	-0.0455141	-0.08056																											Batch 5	2.04	1.73146
	Batch 4	1.87	1.74057	0.00129431	0.0692144	0.129431																											Batch 5	1.94	1.73196
	Batch 4	1.86	1.86407	-4.066e-05	-0.00218602	-0.004066																											Batch 5	1.88	1.71443
	Batch 4	1.85	2.01677	-0.00166773	-0.0901476	-0.166773																											Batch 5	1.86	1.8187
5	Batch 5	31.29	31.0646	0.00225401	0.00720361	0.225401																										6	Batch 6	14.82	12.7301
	Batch 5	26.76	30.554	-0.0379404	-0.14178	-3.79404																											Batch 6	8.9	7.56885
	Batch 5	22.04	24.8928	-0.028528	-0.129437	-2.8528																											Batch 6	3.85	4.2393
	Batch 5	16.48	15.3039	0.0117607	0.0713633	1.17607																											Batch 6	1.96	2.06513
	Batch 5	8.49	7.12735	0.0136265	0.1605	1.36265																											Batch 6	1.77	1.81374
	Batch 5	5.5	5.4141	0.00085898	0.0156178	0.085898																											Batch 6	1.69	1.93113
	Batch 5	2.95	3.78837	-0.0083837	-0.284193	-0.83837																											Batch 6	1.68	1.71343
	Batch 5	2.34	2.36653	-0.00026528	-0.0113368	-0.026528																											Batch 6	1.56	1.68386
	Batch 5	2.16	2.06636	0.00093644	0.0433537	0.093644																											Batch 6	1.58	1.68462
	Batch 5	2.08	1.9922	0.00087802	0.0422125	0.087802																											Batch 6	1.52	1.50357
	Batch 5	2.06	1.75608	0.0030392	0.147534	0.30392																											Batch 6	1.57	1.54314
	Batch 5	2.04	1.73146	0.00308536	0.151243	0.308536																											Batch 6	1.51	1.46331
	Batch 5	1.94	1.73196	0.00208043	0.107239	0.208043
	Batch 5	1.88	1.71443	0.0016557	0.0880691	0.16557																										7	Batch 7	14.32	15.3386
	Batch 5	1.86	1.8187	0.00041297	0.0222027	0.041297																											Batch 7	8.33	10.359
																																	Batch 7	2.77	4.27549
6	Batch 6	30.9	24.1408	0.0675921	0.218745	6.75921																											Batch 7	1.8	1.98314
	Batch 6	26.67	25.0744	0.0159558	0.0598266	1.59558																											Batch 7	1.59	1.99402
	Batch 6	21.1	21.7273	-0.00627314	-0.0297305	-0.627314																											Batch 7	1.5	1.84315
	Batch 6	14.82	12.7301	0.0208991	0.14102	2.08991																											Batch 7	1.55	1.76011
	Batch 6	8.9	7.56885	0.0133115	0.149567	1.33115																											Batch 7	1.41	1.73424
	Batch 6	3.85	4.2393	-0.00389302	-0.101117	-0.389302
	Batch 6	1.96	2.06513	-0.00105126	-0.0536357	-0.105126																										8	Batch 18	15.76	12.3109
	Batch 6	1.77	1.81374	-0.00043736	-0.0247096	-0.043736																											Batch 18	10.69	7.82596
	Batch 6	1.69	1.93113	-0.0024113	-0.14268	-0.24113																											Batch 18	5.68	5.1329
	Batch 6	1.68	1.71343	-0.00033427	-0.019897	-0.033427																											Batch 18	2.93	3.57191
	Batch 6	1.56	1.68386	-0.0012386	-0.0793974	-0.12386																											Batch 18	2.03	2.59529
	Batch 6	1.58	1.68462	-0.00104616	-0.0662127	-0.104616																											Batch 18	1.85	1.94692
	Batch 6	1.52	1.50357	0.00016427	0.0108072	0.016427																											Batch 18	1.7	1.64603
	Batch 6	1.57	1.54314	0.0002686	0.0171083	0.02686																											Batch 18	1.6	1.67301
	Batch 6	1.51	1.46331	0.00046695	0.0309238	0.046695																											Batch 18	1.54	1.87754
																																	Batch 18	1.46	1.78834
7	Batch 7	31.67	33.8076	-0.0213757	-0.0674951	-2.13757
	Batch 7	28.23	31.1168	-0.0288683	-0.102261	-2.88683																										9	Batch 19	18.17	18.5612
	Batch 7	24.21	26.8821	-0.0267208	-0.110371	-2.67208																											Batch 19	13.08	13.9461
	Batch 7	19.84	23.4929	-0.0365292	-0.184119	-3.65292																											Batch 19	8.4	9.2422
	Batch 7	14.32	15.3386	-0.0101864	-0.0711342	-1.01864																											Batch 19	4.75	5.13889
	Batch 7	8.33	10.359	-0.0202904	-0.243582	-2.02904																											Batch 19	2.74	3.8551
	Batch 7	2.77	4.27549	-0.0150549	-0.543498	-1.50549																											Batch 19	2.05	2.3714
	Batch 7	1.8	1.98314	-0.00183135	-0.101742	-0.183135																											Batch 19	1.91	1.85619
	Batch 7	1.59	1.99402	-0.00404023	-0.254103	-0.404023																											Batch 19	1.77	1.85451
	Batch 7	1.5	1.84315	-0.00343146	-0.228764	-0.343146																											Batch 19	1.66	1.98486
	Batch 7	1.55	1.76011	-0.00210105	-0.135552	-0.210105																											Batch 19	1.69	1.84225
	Batch 7	1.41	1.73424	-0.00324242	-0.229959	-0.324242																											Batch 19	1.62	1.78548
8	Batch 18	31.54	25.1152	0.0642481	0.203704	6.42481																										10	Batch 20	18.24	18.7793
	Batch 18	27.88	26.3672	0.0151276	0.0542597	1.51276																											Batch 20	14.21	12.8907
	Batch 18	25.58	24.7297	0.00850288	0.0332403	0.850288																											Batch 20	8.83	7.3229
	Batch 18	24.45	18.0305	0.0641951	0.262557	6.41951																											Batch 20	4.94	4.60764
	Batch 18	15.76	12.3109	0.034491	0.218851	3.4491																											Batch 20	2.62	3.5801
	Batch 18	10.69	7.82596	0.0286404	0.267918	2.86404																											Batch 20	1.92	2.89969
	Batch 18	5.68	5.1329	0.00547099	0.0963202	0.547099																											Batch 20	1.72	2.3897
	Batch 18	2.93	3.57191	-0.0064191	-0.219082	-0.64191																											Batch 20	1.68	2.1636
	Batch 18	2.03	2.59529	-0.00565286	-0.278466	-0.565286																											Batch 20	1.62	1.64283
	Batch 18	1.85	1.94692	-0.00096917	-0.0523876	-0.096917																											Batch 20	1.63	1.60372
	Batch 18	1.7	1.64603	0.00053967	0.0317453	0.053967
	Batch 18	1.6	1.67301	-0.00073009	-0.0456306	-0.073009																										11	Batch 8	19.82	19.8902
	Batch 18	1.54	1.87754	-0.00337541	-0.219182	-0.337541																											Batch 8	14.77	15.7274
	Batch 18	1.46	1.78834	-0.00328343	-0.224892	-0.328343																											Batch 8	10.38	10.5114
																																	Batch 8	6.09	7.29945
9	Batch 19	31.48	25.9537	0.0552632	0.17555	5.52632																											Batch 8	3.89	4.9323
	Batch 19	29.23	26.2787	0.029513	0.100968	2.9513																											Batch 8	2.53	3.10675
	Batch 19	25.93	29.1057	-0.0317574	-0.122474	-3.17574																											Batch 8	2.1	2.39663
	Batch 19	22.22	25.3354	-0.031154	-0.140207	-3.1154																											Batch 8	1.92	2.16637
	Batch 19	18.17	18.5612	-0.00391208	-0.0215304	-0.391208																											Batch 8	1.88	1.87622
	Batch 19	13.08	13.9461	-0.00866127	-0.0662177	-0.866127
	Batch 19	8.4	9.2422	-0.00842195	-0.100261	-0.842195																											Batch 21	18.48	19.3137
	Batch 19	4.75	5.13889	-0.00388885	-0.0818705	-0.388885																										12	Batch 21	13.73	14.0432
	Batch 19	2.74	3.8551	-0.011151	-0.40697	-1.1151																											Batch 21	10.49	9.76055
	Batch 19	2.05	2.3714	-0.00321399	-0.15678	-0.321399																											Batch 21	7.19	6.7269
	Batch 19	1.91	1.85619	0.00053807	0.0281712	0.053807																											Batch 21	4.54	4.425
	Batch 19	1.77	1.85451	-0.00084506	-0.0477435	-0.084506																											Batch 21	3.37	3.31223
	Batch 19	1.66	1.98486	-0.00324862	-0.1957	-0.324862																											Batch 21	2.91	2.77828
	Batch 19	1.69	1.84225	-0.00152252	-0.0900899	-0.152252																											Batch 21	2.72	2.72408
	Batch 19	1.62	1.78548	-0.00165478	-0.102147	-0.165478																											Batch 21	2.6	2.70449
																																	Batch 21	2.55	2.14937
10	Batch 20	30.63	32.8784	-0.0224837	-0.0734042	-2.24837
	Batch 20	26.88	34.1973	-0.0731734	-0.272222	-7.31734																											Batch 22	19.88	19.163
	Batch 20	22.69	27.0016	-0.0431164	-0.190024	-4.31164																										13	Batch 22	16.05	15.4767
	Batch 20	18.24	18.7793	-0.00539346	-0.0295694	-0.539346																											Batch 22	10.91	11.4742
	Batch 20	14.21	12.8907	0.0131926	0.0928402	1.31926																											Batch 22	7.31	7.88122
	Batch 20	8.83	7.3229	0.015071	0.17068	1.5071																											Batch 22	4.27	4.77762
	Batch 20	4.94	4.60764	0.00332359	0.0672791	0.332359																											Batch 22	2.96	3.38577
	Batch 20	2.62	3.5801	-0.00960102	-0.366451	-0.960102																											Batch 22	2.36	2.76123
	Batch 20	1.92	2.89969	-0.00979689	-0.510255	-0.979689																											Batch 22	2.22	2.61278
	Batch 20	1.72	2.3897	-0.00669703	-0.389362	-0.669703																											Batch 22	2.2	2.45768
	Batch 20	1.68	2.1636	-0.00483597	-0.287855	-0.483597																											Batch 22	2.18	2.50105
	Batch 20	1.62	1.64283	-0.00022831	-0.0140932	-0.022831
	Batch 20	1.63	1.60372	0.00026282	0.0161239	0.026282																											Batch 23	18.76	18.4479
																																14	Batch 23	13.85	13.6084
11	Batch 8	30.73	26.5273	0.0420269	0.136762	4.20269																											Batch 23	10.19	9.18081
	Batch 8	29.75	28.1402	0.0160981	0.0541111	1.60981																											Batch 23	6.74	6.81201
	Batch 8	28.55	29.2509	-0.00700865	-0.0245487	-0.700865																											Batch 23	2.41	2.57448
	Batch 8	26.21	27.1041	-0.00894094	-0.0341127	-0.894094																											Batch 23	2.05	1.96602
	Batch 8	23.1	22.0579	0.0104215	0.0451147	1.04215																											Batch 23	1.96	2.20116
	Batch 8	19.82	19.8902	-0.00070159	-0.00353981	-0.070159																											Batch 23	1.96	2.12735
	Batch 8	14.77	15.7274	-0.00957373	-0.0648188	-0.957373																											Batch 23	1.86	1.95223
	Batch 8	10.38	10.5114	-0.00131421	-0.012661	-0.131421
	Batch 8	6.09	7.29945	-0.0120945	-0.198596	-1.20945
	Batch 8	3.89	4.9323	-0.010423	-0.267944	-1.0423
	Batch 8	2.53	3.10675	-0.00576747	-0.227963	-0.576747
	Batch 8	2.1	2.39663	-0.00296631	-0.141253	-0.296631
	Batch 8	1.92	2.16637	-0.00246366	-0.128316	-0.246366
	Batch 8	1.88	1.87622	3.783e-05	0.00201223	0.003783
12	Batch 21	33.08	29.7293	0.0335067	0.10129	3.35067
	Batch 21	31.63	31.2935	0.00336518	0.0106392	0.336518
	Batch 21	30.35	33.8794	-0.0352943	-0.116291	-3.52943
	Batch 21	28.4	35.1588	-0.0675878	-0.237985	-6.75878
	Batch 21	26.36	33.0203	-0.0666033	-0.252668	-6.66033
	Batch 21	24.64	25.7623	-0.011223	-0.0455477	-1.1223
	Batch 21	22.15	22.3473	-0.00197343	-0.00890939	-0.197343
	Batch 21	18.48	19.3137	-0.00833664	-0.0451117	-0.833664
	Batch 21	13.73	14.0432	-0.0031319	-0.0228106	-0.31319
	Batch 21	10.49	9.76055	0.00729449	0.0695376	0.729449
	Batch 21	7.19	6.7269	0.00463096	0.0644083	0.463096
	Batch 21	4.54	4.425	0.00115001	0.0253306	0.115001
	Batch 21	3.37	3.31223	0.00057771	0.0171427	0.057771
	Batch 21	2.91	2.77828	0.00131723	0.0452656	0.131723
	Batch 21	2.72	2.72408	-4.081e-05	-0.00150037	-0.004081
	Batch 21	2.6	2.70449	-0.00104485	-0.0401865	-0.104485
	Batch 21	2.55	2.14937	0.00400632	0.157111	0.400632
13	Batch 22	32.36	41.2581	-0.0889806	-0.274971	-8.89806
	Batch 22	29.71	35.325	-0.0561495	-0.188992	-5.61495
	Batch 22	26.61	27.5914	-0.00981421	-0.0368817	-0.981421
	Batch 22	24.07	24.6903	-0.00620309	-0.025771	-0.620309
	Batch 22	19.88	19.163	0.00716956	0.0360642	0.716956
	Batch 22	16.05	15.4767	0.00573266	0.0357175	0.573266
	Batch 22	10.91	11.4742	-0.00564203	-0.0517143	-0.564203
	Batch 22	7.31	7.88122	-0.00571221	-0.0781424	-0.571221
	Batch 22	4.27	4.77762	-0.00507617	-0.11888	-0.507617
	Batch 22	2.96	3.38577	-0.00425767	-0.14384	-0.425767
	Batch 22	2.36	2.76123	-0.00401231	-0.170013	-0.401231
	Batch 22	2.22	2.61278	-0.00392775	-0.176926	-0.392775
	Batch 22	2.2	2.45768	-0.00257676	-0.117125	-0.257676
	Batch 22	2.18	2.50105	-0.00321047	-0.147269	-0.321047
14	Batch 23	32.52	35.8277	-0.0330774	-0.101714	-3.30774
	Batch 23	30.49	33.8294	-0.0333938	-0.109524	-3.33938
	Batch 23	27.99	29.0428	-0.0105276	-0.0376121	-1.05276
	Batch 23	25.99	24.361	0.0162897	0.0626767	1.62897
	Batch 23	22.17	21.9871	0.00182875	0.00824876	0.182875
	Batch 23	18.76	18.4479	0.00312081	0.0166354	0.312081
	Batch 23	13.85	13.6084	0.00241608	0.0174446	0.241608
	Batch 23	10.19	9.18081	0.0100919	0.099037	1.00919
	Batch 23	6.74	6.81201	-0.00072014	-0.0106846	-0.072014
	Batch 23	2.41	2.57448	-0.00164478	-0.0682481	-0.164478
	Batch 23	2.05	1.96602	0.00083983	0.0409673	0.083983
	Batch 23	1.96	2.20116	-0.00241161	-0.123041	-0.241161
	Batch 23	1.96	2.12735	-0.00167354	-0.0853847	-0.167354
	Batch 23	1.86	1.95223	-0.00092231	-0.0495866	-0.092231

## Sheet: Analytical Moisture LOD
	Batch 1				Batch 2				Batch 3				Batch 4				Batch 5				Batch 6				batch 7				batch 8				batch 9				batch 10				batch 11				batch 12				batch 13
		Moisture content (%)				Moisture content (%)				Moisture content (%)				Moisture content (%)				Moisture content (%)				Moisture content (%)				Moisture content (%)				Moisture content (%)				Moisture content (%)				Moisture content (%)				Moisture content (%)				Moisture content (%)
14:47:29	0	35.36		12:21:19	0	34.11		10:23:31	0	34.45		13:58:46	0	34.24		10:09:52	0	37.6		13:41:43	0	33.94		12:36:00	0	33.55		13:25:25	0	33.89		11:10:00	0	33.83		14:47:20	0	33.915		10:36:00	0	34.09		10:28:00	0	34.3033		14:47:10	0
15:03:34	16.0833	30.39		12:28:48	7.48333	31.57		10:31:00	7.48333	32.45		14:06:34	7.8	30.1		10:17:25	7.55	31.29		13:49:16	7.55	30.9		12:44:00	8	31.67		13:31:31	6.1	31.54		11:15:39	5.65	31.48		14:53:16	5.93333	30.63		10:38:00	2	30.73		10:34:20	6.33333	33.08		14:54:21	7.18333
15:09:00	21.5167	28.34		12:36:14	14.9167	28.82		10:38:34	15.05	30.13		14:13:30	14.7333	25.93		10:24:54	15.0333	26.76		13:56:50	15.1167	26.67		12:49:00	13	28.23		13:36:32	11.1167	27.88		11:20:53	10.8833	29.23		14:59:25	12.0833	26.88		10:44:00	8	29.75		10:40:41	12.6833	31.63		15:02:34	15.4
15:14:00	26.5167	24.29		12:43:56	22.6167	24.6		10:46:02	22.5167	26.85		14:20:54	22.1333	20.43		10:32:17	22.4167	22.04		14:03:36	21.8833	21.1		12:53:00	17	24.21		13:42:27	17.0333	25.58		11:26:19	16.3167	25.93		15:05:33	18.2167	22.69		10:49:00	13	28.55		10:47:00	19	30.35		15:10:46	23.6
15:22:00	34.5167	20.56		12:51:13	29.9	18.82		10:52:31	29	22.84		14:28:25	29.65	14.71		10:39:48	29.9333	16.48		14:10:42	28.9833	14.82		12:59:00	23	19.84		13:48:13	22.8	21.45		11:31:27	21.45	22.22		15:11:08	23.8	18.24		10:54:00	18	26.21		10:53:33	25.55	28.4		15:17:39	30.4833
15:31:00	43.5167	15.59		12:58:38	37.3167	12.09		10:59:20	35.8167	18.69		14:36:00	37.2333	8.44		10:49:30	39.6333	8.49		14:16:53	35.1667	8.9		13:04:00	28	14.32		13:53:43	28.3	15.76		11:36:24	26.4	18.17		15:16:09	28.8167	14.21		10:59:00	23	23.1		10:59:27	31.45	26.36		15:25:52	38.7
15:39:00	51.5167	9.5		13:06:29	45.1667	6.12		11:06:47	43.2667	12.69		14:43:16	44.5	4.02		10:53:29	43.6167	5.5		14:23:26	41.7167	3.85		13:10:00	34	8.33		13:59:04	33.65	10.69		11:41:28	31.4667	13.08		15:22:09	34.8167	8.83		11:05:00	29	19.82		11:05:29	37.4833	24.64		15:32:25	45.25
15:48:00	60.5167	4.58		13:13:30	52.1833	2.73		11:15:29	51.9667	6.2		14:51:15	52.4833	2.29		10:59:16	49.4	2.95		14:30:50	49.1167	1.96		13:18:00	42	2.77		14:04:04	38.65	5.68		11:46:27	36.45	8.4		15:27:26	40.1	4.94		11:11:00	35	14.77		11:11:25	43.4167	22.15		15:40:29	53.3167
16:05:00	77.5167	2.76		13:21:17	59.9667	2.15		11:23:55	60.4	3.13		14:59:56	61.1667	2.06		11:05:10	55.3	2.34		14:37:29	55.7667	1.77		13:26:00	50	1.8		14:09:21	43.9333	2.93		11:51:30	41.5	4.75		15:32:46	45.4333	2.62		11:17:00	41	10.38		11:19:19	51.3167	18.48		15:46:36	59.4333
16:13:00	85.5167	2.69		13:29:32	68.2167	2.17		11:33:42	70.1833	2.46		15:05:59	67.2167	1.93		11:13:18	63.4333	2.16		14:45:31	63.8	1.69		13:32:00	56	1.59		14:15:40	50.25	2.03		11:56:26	46.4333	2.74		15:39:41	52.35	1.92		11:23:00	47	6.09		11:28:28	60.4667	13.73		15:52:56	65.7667
16:22:00	94.5167	2.69		13:38:10	76.85	2.11		11:40:34	77.05	2.21		15:13:20	74.5667	1.87		11:20:36	70.7333	2.08		14:55:30	73.7833	1.68		13:40:00	64	1.5		14:21:28	56.05	1.85		12:02:07	52.1167	2.05		15:46:08	58.8	1.72		11:29:00	53	3.89		11:34:44	66.7333	10.49		15:59:07	71.95
16:30:00	102.517	2.71		13:48:30	87.1833	2		11:49:27	85.9333	2		15:23:00	84.2333	1.77		11:28:16	78.4	2.06		15:03:47	82.0667	1.56		13:47:00	71	1.55		14:29:04	63.65	1.7		12:08:58	58.9667	1.91		15:53:30	66.1667	1.68		11:36:00	60	2.53		11:41:23	73.3833	7.19		16:05:59	78.8167
16:39:00	111.517	2.77		13:56:44	95.4167	1.98		11:57:23	93.8667	2.03		15:31:09	92.3833	1.87		11:37:09	87.2833	2.04		15:12:19	90.6	1.58		13:52:00	76	1.41		14:39:16	73.85	1.6		12:17:23	67.3833	1.77		16:00:19	72.9833	1.62		11:42:00	66	2.1		11:48:37	80.6167	4.54		16:11:12	84.0333
16:48:00	120.517	2.23		14:08:05	106.767	1.76		12:06:18	102.783	1.89		15:39:27	100.683	1.86		11:47:33	97.6833	1.94		15:20:13	98.5	1.52		13:58:00	82	1.32		14:44:59	79.5667	1.54		12:25:12	75.2	1.66		16:06:29	79.15	1.63		11:50:00	74	1.92		11:55:09	87.15	3.37		16:18:11	91.0167
16:56:00	128.517	2.03		14:18:24	117.083	1.77		12:15:13	111.7	1.84		15:47:33	108.783	1.85		11:54:09	104.283	1.88		15:29:31	107.8	1.57						14:50:30	85.0833	1.46		12:31:24	81.4	1.69						11:58:00	82	1.88		12:03:32	95.5333	2.91		16:27:15	100.083
17:04:44	137.25	2						12:23:23	119.867	1.86						12:02:12	112.333	1.86		15:36:17	114.567	1.51										12:36:45	86.75	1.62										12:12:32	104.533	2.72
								12:26:50	123.317	1.96																																		12:20:56	112.933	2.6
																																												12:25:39	117.65	2.55
[truncated: 4 more columns]

## Sheet: Analytical Moisture LOD (2)
	time	LOD	NIR
Batch 1	14:47:29	0	35.36
	15:03:34	16.0833	30.39
	15:09:00	21.5167	28.34
	15:14:00	26.5167	24.29
	15:22:00	34.5167	20.56
	15:31:00	43.5167	15.59
	15:39:00	51.5167	9.5
	15:48:00	60.5167	4.58
	16:05:00	77.5167	2.76
	16:13:00	85.5167	2.69
	16:22:00	94.5167	2.69
	16:30:00	102.517	2.71
	16:39:00	111.517	2.77
	16:48:00	120.517	2.23
	16:56:00	128.517	2.03
	17:04:44	137.25	2
Batch 2	12:21:19	0	34.11
	12:28:48	7.48333	31.57
	12:36:14	14.9167	28.82
	12:43:56	22.6167	24.6
	12:51:13	29.9	18.82
	12:58:38	37.3167	12.09
	13:06:29	45.1667	6.12
	13:13:30	52.1833	2.73
	13:21:17	59.9667	2.15
	13:29:32	68.2167	2.17
	13:38:10	76.85	2.11
	13:48:30	87.1833	2
	13:56:44	95.4167	1.98
	14:08:05	106.767	1.76
	14:18:24	117.083	1.77
Batch 3	10:23:31	0	34.45
	10:31:00	7.48333	32.45
	10:38:34	15.05	30.13
	10:46:02	22.5167	26.85
	10:52:31	29	22.84
	10:59:20	35.8167	18.69
	11:06:47	43.2667	12.69
	11:15:29	51.9667	6.2
	11:23:55	60.4	3.13
	11:33:42	70.1833	2.46
	11:40:34	77.05	2.21
	11:49:27	85.9333	2
	11:57:23	93.8667	2.03
	12:06:18	102.783	1.89
	12:15:13	111.7	1.84
	12:23:23	119.867	1.86
	12:26:50	123.317	1.96
Batch 4	13:58:46	0	34.24
	14:06:34	7.8	30.1
	14:13:30	14.7333	25.93
	14:20:54	22.1333	20.43
	14:28:25	29.65	14.71
	14:36:00	37.2333	8.44
	14:43:16	44.5	4.02
	14:51:15	52.4833	2.29
	14:59:56	61.1667	2.06
	15:05:59	67.2167	1.93
	15:13:20	74.5667	1.87
	15:23:00	84.2333	1.77
	15:31:09	92.3833	1.87
	15:39:27	100.683	1.86
	15:47:33	108.783	1.85
Batch 5	10:09:52	0	37.6
	10:17:25	7.55	31.29
	10:24:54	15.0333	26.76
	10:32:17	22.4167	22.04
	10:39:48	29.9333	16.48
	10:49:30	39.6333	8.49
	10:53:29	43.6167	5.5
	10:59:16	49.4	2.95
	11:05:10	55.3	2.34
	11:13:18	63.4333	2.16
	11:20:36	70.7333	2.08
	11:28:16	78.4	2.06
	11:37:09	87.2833	2.04
	11:47:33	97.6833	1.94
	11:54:09	104.283	1.88
	12:02:12	112.333	1.86
Batch 6	13:41:43	0	33.94
	13:49:16	7.55	30.9
	13:56:50	15.1167	26.67
	14:03:36	21.8833	21.1
	14:10:42	28.9833	14.82
	14:16:53	35.1667	8.9
	14:23:26	41.7167	3.85
	14:30:50	49.1167	1.96
	14:37:29	55.7667	1.77
	14:45:31	63.8	1.69
	14:55:30	73.7833	1.68
	15:03:47	82.0667	1.56
	15:12:19	90.6	1.58
	15:20:13	98.5	1.52
	15:29:31	107.8	1.57
	15:36:17	114.567	1.51
batch 7	12:36:00	0	33.55
	12:44:00	8	31.67
	12:49:00	13	28.23
	12:53:00	17	24.21
	12:59:00	23	19.84
	13:04:00	28	14.32
	13:10:00	34	8.33
	13:18:00	42	2.77
	13:26:00	50	1.8
	13:32:00	56	1.59
	13:40:00	64	1.5
	13:47:00	71	1.55
	13:52:00	76	1.41
	13:58:00	82	1.32
batch 8	13:25:25	0	33.89
	13:31:31	6.1	31.54
	13:36:32	11.1167	27.88
	13:42:27	17.0333	25.58
	13:48:13	22.8	21.45
	13:53:43	28.3	15.76
	13:59:04	33.65	10.69
	14:04:04	38.65	5.68
	14:09:21	43.9333	2.93
	14:15:40	50.25	2.03
	14:21:28	56.05	1.85
	14:29:04	63.65	1.7
	14:39:16	73.85	1.6
	14:44:59	79.5667	1.54
	14:50:30	85.0833	1.46
batch 9	11:10:00	0	33.83
	11:15:39	5.65	31.48
	11:20:53	10.8833	29.23
	11:26:19	16.3167	25.93
	11:31:27	21.45	22.22
	11:36:24	26.4	18.17
	11:41:28	31.4667	13.08
	11:46:27	36.45	8.4
	11:51:30	41.5	4.75
	11:56:26	46.4333	2.74
	12:02:07	52.1167	2.05
	12:08:58	58.9667	1.91
	12:17:23	67.3833	1.77
	12:25:12	75.2	1.66
	12:31:24	81.4	1.69
	12:36:45	86.75	1.62
batch 10	14:47:20	0	33.915
	14:53:16	5.93333	30.63
	14:59:25	12.0833	26.88
	15:05:33	18.2167	22.69
	15:11:08	23.8	18.24
	15:16:09	28.8167	14.21
	15:22:09	34.8167	8.83
	15:27:26	40.1	4.94
	15:32:46	45.4333	2.62
	15:39:41	52.35	1.92
	15:46:08	58.8	1.72
	15:53:30	66.1667	1.68
	16:00:19	72.9833	1.62
	16:06:29	79.15	1.63
batch 11	10:36:00	0	34.09
	10:38:00	2	30.73
	10:44:00	8	29.75
	10:49:00	13	28.55
	10:54:00	18	26.21
	10:59:00	23	23.1
	11:05:00	29	19.82
	11:11:00	35	14.77
	11:17:00	41	10.38
	11:23:00	47	6.09
	11:29:00	53	3.89
	11:36:00	60	2.53
	11:42:00	66	2.1
	11:50:00	74	1.92
	11:58:00	82	1.88
batch 12	10:28:00	0	34.3033
	10:34:20	6.33333	33.08
	10:40:41	12.6833	31.63
	10:47:00	19	30.35
	10:53:33	25.55	28.4
	10:59:27	31.45	26.36
	11:05:29	37.4833	24.64
	11:11:25	43.4167	22.15
	11:19:19	51.3167	18.48
	11:28:28	60.4667	13.73
	11:34:44	66.7333	10.49
	11:41:23	73.3833	7.19
	11:48:37	80.6167	4.54
	11:55:09	87.15	3.37
	12:03:32	95.5333	2.91
	12:12:32	104.533	2.72
	12:20:56	112.933	2.6
	12:25:39	117.65	2.55
batch 13	14:47:10	0	33.8767
	14:54:21	7.18333	32.36
	15:02:34	15.4	29.71
	15:10:46	23.6	26.61
	15:17:39	30.4833	24.07
	15:25:52	38.7	19.88
	15:32:25	45.25	16.05
	15:40:29	53.3167	10.91
	15:46:36	59.4333	7.31
	15:52:56	65.7667	4.27
	15:59:07	71.95	2.96
	16:05:59	78.8167	2.36
	16:11:12	84.0333	2.22
	16:18:11	91.0167	2.2
	16:27:15	100.083	2.18
batch 14	13:50:13	0	33.4167
	13:56:45	6.53333	32.52
	14:04:47	14.5667	30.49
	14:11:37	21.4	27.99
	14:18:16	28.05	25.99
	14:25:43	35.5	22.17
	14:32:25	42.2	18.76
	14:40:26	50.2167	13.85
	14:46:41	56.4667	10.19
	14:52:13	62	6.74
	15:09:39	79.4333	2.41
	15:19:40	89.45	2.05
	15:29:25	99.2	1.96
	15:37:36	107.383	1.96
	15:46:29	116.267	1.86
